# Supplementary material for: Automated Detection Algorithm for Mesoscale Heated Regions in TWINS Ion Temperature Maps
Source: J Geophys Res Space Phys. 2022 Sep 23;127(9):e2022JA030464. doi: 10.1029/2022JA030464 (PMC9788308; doi:10.1029/2022JA030464)
Supplement: Supplementary file 2 — Table S1 [file JGRA-127-e2022JA030464-s001.xlsx]

## Sheet: Sheet1
	DFB Compare
	10 to 40 Re and 2.5 𝜎									10 to 30 Re and 2.5 𝜎
		All Data	QF >= 1	QF >= 2	QF >= 3	QF >= 4	QF >= 5				All Data	QF >= 1	QF >= 2	QF >= 3	QF >= 4	QF >= 5
	TWINS Data	65	60	57	56	51	48			TWINS Data	65	61	60	56	56	50
	TWINS Activity	59	55	52	51	48	45			TWINS Activity	45	43	43	43	43	40
	Missed	6	5	5	5	3	3			Missed	20	18	17	13	13	10
	% missed	0.09	0.08	0.09	0.09	0.06	0.06			% missed	0.307692	0.295082	0.283333	0.232143	0.232143	0.2
	% Found	0.91	0.92	0.91	0.91	0.94	0.94			% Found	0.692308	0.704918	0.716667	0.767857	0.767857	0.8
	10 to 40 Re and 2 𝜎									10 to 30 Re and 2 𝜎
		All Data	QF >= 1	QF >= 2	QF >= 3	QF >= 4	QF >= 5				All Data	QF >= 1	QF >= 2	QF >= 3	QF >= 4	QF >= 5
	TWINS Data	65	61	59	56	53	51			TWINS Data	65	63	61	57	57	53
	TWINS Activity	62	59	57	54	52	50			TWINS Activity	60	60	59	55	55	51
	Missed	3	2	2	2	1	1			Missed	5	3	2	2	2	2
	% missed	0.0461538	0.0327869	0.0338983	0.0357143	0.0188679	0.0196078			% missed	0.0769231	0.047619	0.0327869	0.0350877	0.0350877	0.0377358
	% Found	0.953846	0.967213	0.966102	0.964286	0.981132	0.980392			% Found	0.923077	0.952381	0.967213	0.964912	0.964912	0.962264
