# Supplementary material for: Automated Detection Algorithm for Mesoscale Heated Regions in TWINS Ion Temperature Maps
Source: J Geophys Res Space Phys. 2022 Sep 23;127(9):e2022JA030464. doi: 10.1029/2022JA030464 (PMC9788308; doi:10.1029/2022JA030464)
Supplement: Supplementary file 3 — Table S2 [file JGRA-127-e2022JA030464-s006.xlsx]

## Sheet: Sheet1
SM Substorm Onset	SM_mlt	SM_mlat	TWINS_QF_avg	TWINS_rhomin	TWINS_rhomax	TWINS_mlt	TWINS_regioncount_avg
02-Oct-2013 01:58:00	0.15	65.75	5	21.0804	30.042	10.5999	35.75
12-Apr-2014 23:38:00	1.96	66.65	0	10.0731	13.1685	12.6137	39.2727
27-Aug-2014 04:04:00	2.09	65.75	5	27.8797	36.8018	18.3591	30.8462
27-Aug-2014 22:50:00	0.29	62.61	5	22.9021	29.6116	0.962384	32.0714
10-Apr-2015 06:54:00	22.54	61.95	1.4				0
10-Apr-2015 16:08:00	0.23	66.7	5	28.549	37.1795	16.4986	37.1429
10-Apr-2015 19:33:00	0.04	65.85	3.5				0
07-Sep-2015 00:50:00	21.11	63.16	5	25.1719	31.7683	4.83338	45.9286
07-Sep-2015 04:16:00	2.34	65.75	4.5	19.8666	27.8979	11.6147	24.5
20-Sep-2015 03:24:00	20.97	68.5	0	10.0812	15.085	22.0186	38.8182
20-Sep-2015 06:08:00	23.66	66.16	1	19.8507	27.4231	22.7472	59.0714
04-Nov-2015 21:57:00	23.97	65.74	2.78571				0
07-May-2016 10:40:00	23.64	65.45	5	22.8221	32.5026	1.02621	54.0769
07-May-2016 12:26:00	0.49	65.62	5	20.9925	26.7172	15.7771	12.2143
07-May-2016 23:29:00	2.16	68.19	5	24.8186	34.069	8.79938	27.7333
03-Aug-2016 04:56:00	0.95	66.87	1.71429	19.0498	23.7501	22.7991	11.7143
03-Aug-2016 08:45:00	0.31	61.85	5	19.8403	27.4025	0.323235	22.6667
03-Aug-2016 16:33:00	2.68	65.94	2.07143	24.3964	31.8483	14.7521	15.2143
22-Aug-2016 06:23:00	21.68	69.42	2.07143	30.0192	39.2926	22.531	20.9286
22-Aug-2016 21:05:00	23.64	66.82	4.15385	23.088	30.685	3.30812	40.9231
24-Aug-2016 04:51:00	23.99	63.54	1.07143	19.4389	27.9789	22.3712	18.1429
24-Aug-2016 06:45:00	1.85	65.01	3	25.172	32.6877	22.9832	31.5
25-Aug-2016 00:44:00	2.62	66.86	5	24.1886	31.9519	0.718568	27.8
25-Aug-2016 06:39:00	0.04	67.48	2	26.8557	33.2908	19.4709	28.6429
21-Dec-2016 04:24:00	0.57	66.87	0	10.3629	20.7603	0.949122	109.75
21-Dec-2016 08:28:00	23.03	69.85	0	34.9326	39.8321	22.0008	6.09091
21-Dec-2016 18:54:00	21.51	64.77	0	10.0731	12.1859	0.516911	17.6429
