# Supplementary material for: Automated Detection Algorithm for Mesoscale Heated Regions in TWINS Ion Temperature Maps
Source: J Geophys Res Space Phys. 2022 Sep 23;127(9):e2022JA030464. doi: 10.1029/2022JA030464 (PMC9788308; doi:10.1029/2022JA030464)
Supplement: Supplementary file 4 — Table S3 [file JGRA-127-e2022JA030464-s005.xlsx]

## Sheet: Sheet1
TWINS Interval	SM Substorm Onset	TWINS_SuperMag	SYMH	Dst	Ae	TWINS_QF	TWINS_rhomin	TWINS_rhomax	TWINS_MLTmid	TWINS_RegionCount	SM_mlt	SM_mlat
12-Mar-2010 02:03:00	00-Jan-0000 00:00:00	0		-15	145	5	22.2769	39.5067	23.5527	128	0	0
12-Mar-2010 02:21:00	00-Jan-0000 00:00:00	0	-16	-15	83	5	29.3804	39.2527	23.0939	85	0	0
12-Mar-2010 02:35:00	00-Jan-0000 00:00:00	0	-14	-15	45	5	27.3523	33.9495	23.6464	41	0	0
12-Mar-2010 02:39:00	00-Jan-0000 00:00:00	0		-15	59	5	33.8599	38.9338	0.123572	43	0	0
12-Mar-2010 02:43:00	00-Jan-0000 00:00:00	0	-16	-15	47	5	28.8873	39.5995	22.9658	110	0	0
12-Mar-2010 02:46:00	00-Jan-0000 00:00:00	0	-14	-15	44	5	32.3515	39.5067	23.6264	84	0	0
12-Mar-2010 02:50:00	00-Jan-0000 00:00:00	0	-13	-15	61	5	32.328	39.4104	23.737	71	0	0
12-Mar-2010 03:26:00	00-Jan-0000 00:00:00	0	-12	-12	36	5	21.508	29.1989	0.463961	47	0	0
12-Mar-2010 03:29:00	00-Jan-0000 00:00:00	0	-10	-12	70	5	29.1056	39.7271	22.8796	121	0	0
12-Mar-2010 03:33:00	00-Jan-0000 00:00:00	0		-12	62	5	16.7806	27.4101	22.7977	42	0	0
12-Mar-2010 03:36:00	00-Jan-0000 00:00:00	0		-12	56	5	31.2672	38.9614	23.2225	53	0	0
12-Mar-2010 03:40:00	00-Jan-0000 00:00:00	0	-9	-12	96	5	28.2963	39.1494	23.1347	114	0	0
12-Mar-2010 03:43:00	00-Jan-0000 00:00:00	0	-10	-12	77	5	27.0312	38.3821	22.9291	110	0	0
12-Mar-2010 03:54:00	00-Jan-0000 00:00:00	0	-12	-12	56	5	34.78	39.5467	1.23291	52	0	0
12-Mar-2010 03:58:00	00-Jan-0000 00:00:00	0		-12	66	5	16.1698	21.7886	22.6633	55	0	0
12-Mar-2010 04:05:00	00-Jan-0000 00:00:00	0	-11	-14	94	5	32.4394	39.1494	23.1705	44	0	0
12-Mar-2010 04:12:00	00-Jan-0000 00:00:00	0		-14	88	5	21.4165	35.5236	22.7228	124	0	0
12-Mar-2010 05:53:00	00-Jan-0000 00:00:00	0		-18	208	2	32.8658	39.8607	1.49425	83	0	0
12-Mar-2010 05:56:00	00-Jan-0000 00:00:00	0		-18	209	2	24.3405	31.5473	0.169654	65	0	0
14-Mar-2010 03:07:00	00-Jan-0000 00:00:00	0	-15	-15	43	5	21.4165	28.2538	22.8353	69	0	0
14-Mar-2010 03:10:00	00-Jan-0000 00:00:00	0		-15	46	5	28.2022	38.7056	22.6704	92	0	0
14-Mar-2010 03:14:00	00-Jan-0000 00:00:00	0	-15	-15	62	5	25.8242	35.6801	22.5466	105	0	0
14-Mar-2010 03:17:00	00-Jan-0000 00:00:00	0	-15	-15	47	5	23.0037	31.4307	0.802344	74	0	0
14-Mar-2010 03:32:00	00-Jan-0000 00:00:00	0	-15	-15	51	5	24.8449	33.1401	23.0196	71	0	0
14-Mar-2010 03:35:00	00-Jan-0000 00:00:00	0	-15	-15	57	5	36.2397	39.4024	1.49942	31	0	0
14-Mar-2010 03:39:00	00-Jan-0000 00:00:00	0	-15	-15	59	5	25.4265	33.7531	1.60807	64	0	0
14-Mar-2010 03:43:00	00-Jan-0000 00:00:00	0	-15	-15	57	5	24.753	35.1151	1.52705	100	0	0
14-Mar-2010 03:46:00	00-Jan-0000 00:00:00	0	-15	-15	62	5	33.5293	39.1543	22.0669	43	0	0
14-Mar-2010 04:11:00	00-Jan-0000 00:00:00	0	-17	-15	78	5	29.706	39.6139	22.155	109	0	0
14-Mar-2010 04:15:00	00-Jan-0000 00:00:00	0		-15	80	5	10.6948	16.244	0.0592157	43	0	0
14-Mar-2010 04:26:00	00-Jan-0000 00:00:00	0		-15	72	5	15.1639	20.5817	1.23816	28	0	0
14-Mar-2010 05:12:00	00-Jan-0000 00:00:00	0	-15	-13	79	4	15.2222	22.7798	0.0422051	42	0	0
14-Mar-2010 05:19:00	00-Jan-0000 00:00:00	0	-15	-13	116	3	33.3343	39.894	0.0240989	88	0	0
14-Mar-2010 06:24:00	00-Jan-0000 00:00:00	0		-13	51	1	16.822	21.2713	0.0452017	69	0	0
14-Mar-2010 06:27:00	00-Jan-0000 00:00:00	0		-13	54	1	14.7363	22.9349	0.0462974	93	0	0
14-Mar-2010 06:38:00	00-Jan-0000 00:00:00	0		-13	62	1	23.429	31.2408	1.09369	66	0	0
14-Mar-2010 06:45:00	00-Jan-0000 00:00:00	0	-14	-13	76	1	24.7914	35.3307	1.44004	113	0	0
14-Mar-2010 06:52:00	00-Jan-0000 00:00:00	0	-14	-13	89	0	10.0731	14.996	22.0926	87	0	0
14-Mar-2010 06:56:00	00-Jan-0000 00:00:00	0	-14	-13	93	1	11.0499	19.1777	22.1778	121	0	0
15-Mar-2010 06:29:00	00-Jan-0000 00:00:00	0	-7	-7	34	2	14.2339	20.7928	23.2901	67	0	0
15-Mar-2010 06:48:00	00-Jan-0000 00:00:00	0	-7	-7	43	0	18.458	29.4772	22.1097	65	0	0
15-Mar-2010 06:51:00	00-Jan-0000 00:00:00	0	-7	-7	39	0	17.5907	24.5373	22.2383	46	0	0
15-Mar-2010 06:55:00	00-Jan-0000 00:00:00	0		-7	39	0	10.7656	14.7062	22.704	45	0	0
15-Mar-2010 07:08:00	00-Jan-0000 00:00:00	0	-8	-9	37	1	18.379	23.7563	0.425283	48	0	0
15-Mar-2010 07:09:00	00-Jan-0000 00:00:00	0		-9	39	1	15.8136	23.0092	22.3224	60	0	0
15-Mar-2010 07:19:00	00-Jan-0000 00:00:00	0	-8	-9	36	1	18.3687	26.942	0.885346	95	0	0
15-Mar-2010 07:20:00	00-Jan-0000 00:00:00	0	-8	-9	36	1	15.3876	19.6118	23.1766	34	0	0
04-Apr-2010 09:57:00	00-Jan-0000 00:00:00	0	-13	-18	60	5	25.3368	37.525	22.9532	113	0	0
04-Apr-2010 10:08:00	00-Jan-0000 00:00:00	0	-13	-19	35	5	32.0705	38.8964	22.0926	65	0	0
04-Apr-2010 10:19:00	00-Jan-0000 00:00:00	0	-12	-19	40	5	28.7027	39.1494	23.1714	94	0	0
04-Apr-2010 10:23:00	00-Jan-0000 00:00:00	0		-19	60	5	28.7907	39.7446	23.0135	142	0	0
04-Apr-2010 10:26:00	00-Jan-0000 00:00:00	0		-19	93	5	27.9021	39.4778	22.8907	163	0	0
04-Apr-2010 10:30:00	00-Jan-0000 00:00:00	0	-11	-19	126	5	34.6086	39.1122	0.872793	48	0	0
04-Apr-2010 10:33:00	00-Jan-0000 00:00:00	0	-12	-19	114	5	36.7341	39.9527	23.2035	44	0	0
04-Apr-2010 10:37:00	00-Jan-0000 00:00:00	0	-13	-19	124	5	29.706	39.4024	22.1142	110	0	0
04-Apr-2010 10:40:00	00-Jan-0000 00:00:00	0		-19	124	5	33.5255	38.6565	23.1589	29	0	0
04-Apr-2010 10:44:00	00-Jan-0000 00:00:00	0	-15	-19	125	5	30.96	39.2527	22.1599	90	0	0
04-Apr-2010 10:51:00	00-Jan-0000 00:00:00	0	-14	-19	80	5	32.2771	39.3767	22.0464	121	0	0
04-Apr-2010 10:55:00	00-Jan-0000 00:00:00	0	-15	-19	97	5	33.5293	39.8321	22.0203	73	0	0
04-Apr-2010 11:02:00	00-Jan-0000 00:00:00	0	-13	-22	167	5	24.8424	37.1027	23.4937	109	0	0
04-Apr-2010 11:06:00	00-Jan-0000 00:00:00	0		-22	164	5	19.7692	24.2337	1.12389	31	0	0
04-Apr-2010 11:09:00	00-Jan-0000 00:00:00	0	-13	-22	178	5	33.4934	39.1025	23.5267	33	0	0
04-Apr-2010 11:16:00	00-Jan-0000 00:00:00	0	-15	-22	117	5	20.3777	39.5995	0.387115	56	0	0
04-Apr-2010 11:23:00	00-Jan-0000 00:00:00	0		-22	117	5	34.416	39.0523	0.628763	26	0	0
04-Apr-2010 11:27:00	00-Jan-0000 00:00:00	0	-16	-22	118	5	26.888	38.0026	0.195712	89	0	0
04-Apr-2010 11:45:00	00-Jan-0000 00:00:00	0		-22	153	5	15.8216	22.5031	0.236945	81	0	0
04-Apr-2010 11:52:00	00-Jan-0000 00:00:00	0	-15	-22	119	5	29.9902	38.7268	23.4252	62	0	0
04-Apr-2010 12:00:00	00-Jan-0000 00:00:00	0	-16	-24	128	5	11.8139	23.4911	0.626875	99	0	0
04-Apr-2010 12:18:00	00-Jan-0000 00:00:00	0	-15	-24	192	5	15.3464	23.942	22.386	71	0	0
04-Apr-2010 12:32:00	00-Jan-0000 00:00:00	0	-16	-24	348	5	10.6948	16.244	0.0631301	69	0	0
04-Apr-2010 12:39:00	00-Jan-0000 00:00:00	0	-16	-24	256	5	12.021	17.2786	0.057435	45	0	0
04-Apr-2010 12:43:00	00-Jan-0000 00:00:00	0	-16	-24	260	5	23.1354	29.7933	0.949424	52	0	0
04-Apr-2010 12:46:00	00-Jan-0000 00:00:00	0	-16	-24	202	5	28.0492	35.5236	1.06303	53	0	0
04-Apr-2010 12:53:00	00-Jan-0000 00:00:00	0		-24	192	5	10.7007	15.3464	22.2455	55	0	0
05-Apr-2010 04:45:00	00-Jan-0000 00:00:00	0	-15	-18	160	5	13.7361	18.0243	22.5233	36	0	0
05-Apr-2010 04:48:00	00-Jan-0000 00:00:00	0	-11	-18	143	5	24.1316	34.0407	1.39852	78	0	0
05-Apr-2010 05:13:00	00-Jan-0000 00:00:00	0	-11	-19	508	5	27.2968	39.3912	0.0244068	105	0	0
05-Apr-2010 05:19:00	00-Jan-0000 00:00:00	0	-11	-19	563	0	10.0731	19.8012	22.0089	112	0	0
05-Apr-2010 05:20:00	00-Jan-0000 00:00:00	0		-19	550	5	32.4453	39.7239	0.231215	83	0	0
05-Apr-2010 05:23:00	00-Jan-0000 00:00:00	0		-19	523	0	10.2228	20.9263	22.0606	136	0	0
05-Apr-2010 05:27:00	00-Jan-0000 00:00:00	0	-12	-19	512	0	10.0731	16.7541	22.3676	102	0	0
05-Apr-2010 05:30:00	00-Jan-0000 00:00:00	0	-14	-19	576	0	10.3947	23.1764	22.0699	157	0	0
05-Apr-2010 05:34:00	00-Jan-0000 00:00:00	0		-19	620	0	14.8816	24.5296	22.0005	92	0	0
05-Apr-2010 05:35:00	00-Jan-0000 00:00:00	0	-15	-19	604	5	15.7253	24.2885	0.0395812	79	0	0
05-Apr-2010 05:37:00	00-Jan-0000 00:00:00	0		-19	611	0	10.5578	24.977	22.1083	88	0	0
05-Apr-2010 05:41:00	00-Jan-0000 00:00:00	0	-17	-19	649	0	10.0731	15.6809	22.3245	98	0	0
05-Apr-2010 05:42:00	00-Jan-0000 00:00:00	0		-19	645	4	31.944	39.5067	23.5694	58	0	0
05-Apr-2010 05:48:00	00-Jan-0000 00:00:00	0		-19	494	0	10.3947	18.458	22.0089	99	0	0
05-Apr-2010 05:49:00	00-Jan-0000 00:00:00	0	-17	-19	472	3	28.1393	39.6234	1.7888	83	0	0
05-Apr-2010 05:52:00	00-Jan-0000 00:00:00	0	-18	-19	499	0	10.1918	14.0953	0.0756281	71	0	0
05-Apr-2010 05:53:00	00-Jan-0000 00:00:00	0		-19	432	3	33.4101	39.5067	0.172943	52	0	0
05-Apr-2010 05:55:00	00-Jan-0000 00:00:00	0	-17	-19	417	0	11.7116	20.4769	22.0106	68	0	0
05-Apr-2010 06:02:00	00-Jan-0000 00:00:00	0		-20	438	1	11.8299	28.1393	22.0031	92	0	0
05-Apr-2010 06:06:00	00-Jan-0000 00:00:00	0	-18	-20	461	1	27.0382	35.5717	22.2619	69	0	0
05-Apr-2010 06:10:00	00-Jan-0000 00:00:00	0		-20	603	1	10.3947	15.0844	22.0449	39	0	0
05-Apr-2010 06:17:00	00-Jan-0000 00:00:00	0	-20	-20	557	1	11.5154	20.2531	22.0597	98	0	0
05-Apr-2010 06:28:00	00-Jan-0000 00:00:00	0	-20	-20	570	1	31.0702	38.2483	22.5853	48	0	0
05-Apr-2010 06:42:00	00-Jan-0000 00:00:00	0	-18	-20	470	1	23.001	27.8022	23.1977	35	0	0
05-Apr-2010 06:45:00	00-Jan-0000 00:00:00	0	-18	-20	501	1	34.4473	38.7366	22.2349	31	0	0
05-Apr-2010 06:49:00	00-Jan-0000 00:00:00	0	-16	-20	485	1	31.1373	39.1963	22.3268	76	0	0
05-Apr-2010 07:03:00	00-Jan-0000 00:00:00	0	-14	-19	356	2	20.1057	25.3368	23.1291	28	0	0
05-Apr-2010 08:40:00	00-Jan-0000 00:00:00	0	13	-7	1042	3	29.4922	39.1591	22.1575	97	0	0
05-Apr-2010 08:47:00	00-Jan-0000 00:00:00	0	8	-7	1056	4	17.2492	38.8932	22.8656	41	0	0
05-Apr-2010 08:55:00	00-Jan-0000 00:00:00	0	0	-7	786	4	31.5332	38.5335	22.333	43	0	0
05-Apr-2010 09:02:00	00-Jan-0000 00:00:00	0		-20	808	4	33.7813	38.5335	22.3298	28	0	0
05-Apr-2010 09:09:00	00-Jan-0000 00:00:00	0	-12	-20	1062	4	33.8374	39.9131	0.0244068	79	0	0
05-Apr-2010 09:12:00	00-Jan-0000 00:00:00	0	-13	-20	1010	5	32.725	39.1963	22.2117	83	0	0
05-Apr-2010 09:23:00	00-Jan-0000 00:00:00	0	-14	-20	1692	5	32.1592	39.5179	22.7182	103	0	0
05-Apr-2010 09:27:00	00-Jan-0000 00:00:00	0		-20	1791	5	36.1978	39.8607	22.7349	41	0	0
05-Apr-2010 09:30:00	00-Jan-0000 00:00:00	0		-20	1982	5	25.3143	34.0463	23.519	83	0	0
05-Apr-2010 09:34:00	00-Jan-0000 00:00:00	0	-20	-20	1719	5	29.8124	39.894	0.0240989	123	0	0
05-Apr-2010 09:45:00	00-Jan-0000 00:00:00	0	-26	-20	628	5	32.0212	39.3671	22.4689	90	0	0
05-Apr-2010 09:48:00	00-Jan-0000 00:00:00	0	-30	-20	730	5	30.328	38.7562	22.8907	67	0	0
05-Apr-2010 10:06:00	00-Jan-0000 00:00:00	0	-25	-41	750	5	28.8873	39.2527	23.08	86	0	0
05-Apr-2010 10:13:00	00-Jan-0000 00:00:00	0	-32	-41	739	5	29.8739	39.3622	23.0253	96	0	0
06-Apr-2010 09:50:00	00-Jan-0000 00:00:00	0		-70	442	5	32.4023	39.2415	22.8	73	0	0
06-Apr-2010 09:57:00	00-Jan-0000 00:00:00	0	-63	-70	888	5	11.5154	39.0507	1.24033	52	0	0
06-Apr-2010 10:25:00	00-Jan-0000 00:00:00	0	-58	-68	848	5	33.9495	38.6614	23.5006	41	0	0
06-Apr-2010 10:29:00	00-Jan-0000 00:00:00	0		-68	832	5	14.2205	21.9996	0.899716	69	0	0
06-Apr-2010 10:40:00	00-Jan-0000 00:00:00	0		-68	867	5	10.6948	13.7683	0.0727477	35	0	0
06-Apr-2010 10:43:00	00-Jan-0000 00:00:00	0		-68	971	5	11.1808	14.8901	0.349455	47	0	0
06-Apr-2010 10:47:00	00-Jan-0000 00:00:00	0	-56	-68	671	5	10.7007	17.7019	0.863839	78	0	0
06-Apr-2010 10:50:00	00-Jan-0000 00:00:00	0	-57	-68	781	5	12.2039	16.3217	23.4739	29	0	0
06-Apr-2010 11:01:00	00-Jan-0000 00:00:00	0	-58	-70	1424	5	13.2099	23.3803	23.5451	29	0	0
06-Apr-2010 11:08:00	00-Jan-0000 00:00:00	0		-70	1231	5	33.1916	39.3671	1.26507	58	0	0
06-Apr-2010 11:23:00	00-Jan-0000 00:00:00	0		-70	1075	5	29.8972	39.1607	0.190149	90	0	0
06-Apr-2010 11:44:00	00-Jan-0000 00:00:00	0	-62	-70	1083	5	16.3836	22.1773	0.459217	49	0	0
06-Apr-2010 11:47:00	00-Jan-0000 00:00:00	0	-62	-70	1099	5	12.7268	19.1183	0.189253	59	0	0
06-Apr-2010 11:51:00	00-Jan-0000 00:00:00	0		-70	924	5	11.9152	22.8353	0.129432	87	0	0
06-Apr-2010 11:54:00	00-Jan-0000 00:00:00	0	-64	-70	921	5	16.667	22.2883	22.1936	40	0	0
06-Apr-2010 11:58:00	00-Jan-0000 00:00:00	0	-64	-70	962	5	35.6037	39.2253	0.374505	27	0	0
06-Apr-2010 12:01:00	00-Jan-0000 00:00:00	0	-64	-75	887	5	31.3702	39.4682	23.5937	82	0	0
06-Apr-2010 12:09:00	00-Jan-0000 00:00:00	0	-67	-75	1051	5	11.7008	17.1499	0.0631301	76	0	0
06-Apr-2010 12:19:00	00-Jan-0000 00:00:00	0		-75	656	5	16.5527	25.8315	0.677713	97	0	0
06-Apr-2010 12:30:00	00-Jan-0000 00:00:00	0		-75	939	5	17.7555	33.0195	0.758341	128	0	0
06-Apr-2010 12:37:00	00-Jan-0000 00:00:00	0	-64	-75	736	5	32.4453	39.5515	0.121994	94	0	0
06-Apr-2010 12:41:00	00-Jan-0000 00:00:00	0		-75	707	5	20.7074	31.2854	22.1677	104	0	0
06-Apr-2010 12:52:00	00-Jan-0000 00:00:00	0	-66	-75	829	5	20.4985	28.8259	1.34308	83	0	0
06-Apr-2010 12:55:00	00-Jan-0000 00:00:00	0		-75	843	5	26.9397	38.8932	0.981005	113	0	0
06-Apr-2010 13:09:00	00-Jan-0000 00:00:00	0		-79	1032	5	23.5905	30.1228	1.18729	48	0	0
07-Apr-2010 02:07:00	00-Jan-0000 00:00:00	0	-47	-48	168	5	29.9902	39.1607	23.4866	58	0	0
07-Apr-2010 02:10:00	00-Jan-0000 00:00:00	0	-46	-48	134	5	35.2302	39.5179	0.920806	47	0	0
07-Apr-2010 02:14:00	00-Jan-0000 00:00:00	0		-48	155	5	21.3781	30.0492	0.24165	86	0	0
07-Apr-2010 02:25:00	00-Jan-0000 00:00:00	0		-48	111	5	15.3464	19.644	1.16837	32	0	0
07-Apr-2010 02:28:00	00-Jan-0000 00:00:00	0		-48	88	5	21.1908	34.4767	0.694255	64	0	0
07-Apr-2010 02:35:00	00-Jan-0000 00:00:00	0	-41	-48	128	5	28.8588	39.5067	0.207873	80	0	0
07-Apr-2010 02:46:00	00-Jan-0000 00:00:00	0	-40	-48	144	5	35.8181	39.4778	0.775934	29	0	0
07-Apr-2010 02:53:00	00-Jan-0000 00:00:00	0		-48	186	5	29.4944	39.5179	22.7277	130	0	0
07-Apr-2010 02:57:00	00-Jan-0000 00:00:00	0	-37	-48	253	5	21.295	28.8939	23.5665	68	0	0
07-Apr-2010 03:00:00	00-Jan-0000 00:00:00	0	-38	-43	124	5	21.4225	34.0184	0.681218	38	0	0
07-Apr-2010 03:04:00	00-Jan-0000 00:00:00	0	-38	-43	137	5	28.8259	36.6962	1.50688	58	0	0
07-Apr-2010 03:15:00	00-Jan-0000 00:00:00	0	-37	-43	188	5	30.4093	39.8607	1.44391	118	0	0
07-Apr-2010 03:18:00	00-Jan-0000 00:00:00	0	-38	-43	132	5	15.7253	20.2906	0.0474475	43	0	0
07-Apr-2010 03:22:00	00-Jan-0000 00:00:00	0		-43	99	5	26	30.9498	1.32322	27	0	0
07-Apr-2010 03:26:00	00-Jan-0000 00:00:00	0	-38	-43	147	5	21.3603	38.9078	22.6792	47	0	0
07-Apr-2010 03:33:00	00-Jan-0000 00:00:00	0		-43	109	5	34.4767	39.967	22.816	90	0	0
07-Apr-2010 03:36:00	00-Jan-0000 00:00:00	0		-43	148	5	33.7438	38.989	23.0029	39	0	0
07-Apr-2010 08:48:00	00-Jan-0000 00:00:00	0		-46	529	4	26.6658	33.6405	22.8479	54	0	0
07-Apr-2010 08:52:00	00-Jan-0000 00:00:00	0	-37	-46	571	4	13.713	17.2786	0.0592157	27	0	0
07-Apr-2010 08:56:00	00-Jan-0000 00:00:00	0		-46	542	4	28.128	35.5788	22.9131	53	0	0
07-Apr-2010 08:59:00	00-Jan-0000 00:00:00	0		-46	545	4	22.5171	38.6565	22.9253	32	0	0
07-Apr-2010 09:03:00	00-Jan-0000 00:00:00	0	-34	-42	501	5	29.2271	39.8607	22.7663	149	0	0
07-Apr-2010 09:06:00	00-Jan-0000 00:00:00	0	-35	-42	535	5	12.632	17.399	0.808473	38	0	0
07-Apr-2010 09:17:00	00-Jan-0000 00:00:00	0	-35	-42	607	5	12.021	15.6809	0.68699	28	0	0
08-Apr-2010 10:01:00	00-Jan-0000 00:00:00	0		-30	508	0	10.3947	13.4049	1.08566	27	0	0
08-Apr-2010 10:05:00	00-Jan-0000 00:00:00	0	-26	-30	556	0	10.865	16.0598	0.426033	61	0	0
02-May-2010 11:23:00	00-Jan-0000 00:00:00	0		9	743	5	24.278	32.8389	0.0292693	71	0	0
02-May-2010 11:30:00	00-Jan-0000 00:00:00	0	9	9	617	5	32.8543	38.9078	23.7953	26	0	0
02-May-2010 12:24:00	00-Jan-0000 00:00:00	0		-20	498	5	10.6948	15.272	0.065288	68	0	0
02-May-2010 13:50:00	00-Jan-0000 00:00:00	0	-50	-43	629	5	10.6948	15.272	0.065288	74	0	0
02-May-2010 13:54:00	00-Jan-0000 00:00:00	0		-43	713	5	10.7656	13.1186	0.376961	35	0	0
02-May-2010 14:05:00	00-Jan-0000 00:00:00	0	-56	-58	730	5	10.9289	14.0953	0.50631	31	0	0
02-May-2010 14:08:00	00-Jan-0000 00:00:00	0		-58	895	5	10.865	14.3225	0.202627	46	0	0
02-May-2010 14:12:00	00-Jan-0000 00:00:00	0	-53	-58	973	5	10.5877	15.0844	0.962398	49	0	0
02-May-2010 14:19:00	00-Jan-0000 00:00:00	0	-51	-58	932	5	11.7008	17.7376	0.0541768	55	0	0
02-May-2010 14:23:00	00-Jan-0000 00:00:00	0		-58	991	5	11.3382	14.822	0.202627	48	0	0
02-May-2010 14:44:00	00-Jan-0000 00:00:00	0	-42	-58	1001	5	10.8359	14.0459	0.526113	40	0	0
02-May-2010 15:17:00	00-Jan-0000 00:00:00	0	-31	-53	551	0	10.2228	22.0514	22.1157	116	0	0
02-May-2010 23:01:00	00-Jan-0000 00:00:00	0	-58	-59	511	5	14.7191	19.2863	23.7045	26	0	0
02-May-2010 23:12:00	00-Jan-0000 00:00:00	0	-61	-59	399	5	29.7805	39.0523	0.513431	105	0	0
02-May-2010 23:23:00	00-Jan-0000 00:00:00	0		-59	390	5	34.4215	39.0782	1.23307	42	0	0
02-May-2010 23:48:00	00-Jan-0000 00:00:00	0		-59	577	5	35.1025	39.1543	1.61009	36	0	0
03-May-2010 00:36:00	00-Jan-0000 00:00:00	0		-53	680	5	31.2672	38.9614	23.2541	40	0	0
03-May-2010 00:54:00	00-Jan-0000 00:00:00	0	-59	-53	732	5	32.7655	39.4778	0.678052	77	0	0
03-May-2010 00:58:00	00-Jan-0000 00:00:00	0		-53	843	5	33.2544	39.2527	0.678052	59	0	0
03-May-2010 01:01:00	00-Jan-0000 00:00:00	0		-58	834	5	11.1978	14.2694	0.0700787	45	0	0
03-May-2010 01:09:00	00-Jan-0000 00:00:00	0		-58	708	5	11.7655	18.4477	0.183206	78	0	0
03-May-2010 01:16:00	00-Jan-0000 00:00:00	0	-68	-58	629	5	35.4987	39.1494	0.571779	35	0	0
03-May-2010 02:42:00	00-Jan-0000 00:00:00	0		-52	507	5	24.6506	35.4987	0.593655	86	0	0
03-May-2010 03:00:00	00-Jan-0000 00:00:00	0	-53	-51	666	5	31.3843	38.8622	1.00694	97	0	0
03-May-2010 03:03:00	00-Jan-0000 00:00:00	0	-53	-51	627	5	34.0184	39.7446	0.586943	68	0	0
03-May-2010 03:11:00	00-Jan-0000 00:00:00	0	-52	-51	605	5	12.021	18.7337	0.513832	81	0	0
03-May-2010 12:00:00	00-Jan-0000 00:00:00	0	-45	-46	278	5	33.0463	39.2962	0.374505	65	0	0
03-May-2010 12:03:00	00-Jan-0000 00:00:00	0	-45	-46	271	5	16.7806	25.4986	0.739582	93	0	0
03-May-2010 12:10:00	00-Jan-0000 00:00:00	0		-46	380	5	24.9567	32.4023	0.812438	54	0	0
03-May-2010 12:21:00	00-Jan-0000 00:00:00	0	-44	-46	363	5	33.8449	38.9338	0.0247228	43	0	0
03-May-2010 12:25:00	00-Jan-0000 00:00:00	0	-42	-46	331	5	36.3531	39.4104	0.0244068	32	0	0
03-May-2010 12:28:00	00-Jan-0000 00:00:00	0	-41	-46	319	5	19.4627	31.0702	1.06303	76	0	0
03-May-2010 12:43:00	00-Jan-0000 00:00:00	0	-38	-46	304	5	10.6948	16.3217	0.0631301	73	0	0
03-May-2010 12:46:00	00-Jan-0000 00:00:00	0	-38	-46	309	5	26.3866	32.5465	0.304928	29	0	0
03-May-2010 13:11:00	00-Jan-0000 00:00:00	0	-38	-47	329	5	10.7656	13.9872	0.362689	39	0	0
03-May-2010 13:15:00	00-Jan-0000 00:00:00	0		-47	321	5	10.6948	13.4002	0.0756281	40	0	0
03-May-2010 13:22:00	00-Jan-0000 00:00:00	0	-38	-47	483	5	21.295	28.4369	0.111765	60	0	0
03-May-2010 13:29:00	00-Jan-0000 00:00:00	0		-47	403	5	33.448	39.0507	0.222257	50	0	0
03-May-2010 13:33:00	00-Jan-0000 00:00:00	0	-37	-47	464	5	22.0829	27.2434	1.43852	38	0	0
03-May-2010 13:51:00	00-Jan-0000 00:00:00	0	-38	-47	491	5	10.6948	15.1931	0.0756281	75	0	0
03-May-2010 13:54:00	00-Jan-0000 00:00:00	0		-47	495	5	20.2656	27.3893	23.5947	49	0	0
03-May-2010 13:58:00	00-Jan-0000 00:00:00	0	-37	-47	524	5	11.7008	15.7414	0.0611103	38	0	0
03-May-2010 14:19:00	00-Jan-0000 00:00:00	0	-33	-47	555	5	23.4344	29.6186	0.393131	38	0	0
03-May-2010 14:27:00	00-Jan-0000 00:00:00	0	-32	-47	681	5	27.4355	32.9927	23.5445	33	0	0
27-May-2010 09:25:00	00-Jan-0000 00:00:00	0	-2	-5	55	5	10.865	14.6933	1.10287	28	0	0
27-May-2010 09:32:00	00-Jan-0000 00:00:00	0	-2	-5	58	5	13.8233	22.5817	0.270449	94	0	0
27-May-2010 09:39:00	00-Jan-0000 00:00:00	0	-2	-5	70	5	16.8821	25.9342	0.276594	70	0	0
27-May-2010 09:46:00	00-Jan-0000 00:00:00	0	-2	-5	68	5	12.637	18.0559	1.23913	38	0	0
27-May-2010 09:53:00	00-Jan-0000 00:00:00	0		-5	65	5	14.2339	21.8785	0.145906	67	0	0
27-May-2010 10:00:00	00-Jan-0000 00:00:00	0	-2	-5	99	5	27.3083	39.2527	23.1003	104	0	0
27-May-2010 10:04:00	00-Jan-0000 00:00:00	0		-5	120	5	26.3001	30.3406	0.0316982	30	0	0
27-May-2010 10:08:00	00-Jan-0000 00:00:00	0	-2	-5	125	5	27.2968	38.9078	0.0247228	92	0	0
27-May-2010 10:11:00	00-Jan-0000 00:00:00	0	-1	-5	128	5	27.8272	39.9384	0.0244068	98	0	0
27-May-2010 10:15:00	00-Jan-0000 00:00:00	0		-5	117	5	17.399	26.8408	22.3429	110	0	0
27-May-2010 10:18:00	00-Jan-0000 00:00:00	0		-5	135	5	32.4394	39.6426	23.08	78	0	0
27-May-2010 10:22:00	00-Jan-0000 00:00:00	0	-2	-5	140	5	16.3217	20.9384	23.3738	27	0	0
27-May-2010 10:29:00	00-Jan-0000 00:00:00	0		-5	154	5	22.5452	32.455	22.3024	84	0	0
29-May-2010 02:03:00	00-Jan-0000 00:00:00	0		-17	565	5	11.7008	16.2751	0.0611103	51	0	0
29-May-2010 02:10:00	00-Jan-0000 00:00:00	0	-17	-17	559	5	24.7914	33.3419	0.0288275	103	0	0
29-May-2010 02:21:00	00-Jan-0000 00:00:00	0	-17	-17	709	0	10.1295	16.4261	22.0089	62	0	0
29-May-2010 02:25:00	00-Jan-0000 00:00:00	0		-17	559	0	10.0731	17.1018	22.0058	83	0	0
29-May-2010 02:28:00	00-Jan-0000 00:00:00	0		-17	634	0	10.0731	15.0886	0.0821318	45	0	0
29-May-2010 02:32:00	00-Jan-0000 00:00:00	0	-18	-17	733	0	10.0731	14.4062	22.0058	60	0	0
29-May-2010 02:43:00	00-Jan-0000 00:00:00	0	-19	-17	678	0	10.0731	13.3244	0.0898592	47	0	0
29-May-2010 02:50:00	00-Jan-0000 00:00:00	0	-18	-17	671	0	10.3397	16.2089	22.182	65	0	0
29-May-2010 08:00:00	00-Jan-0000 00:00:00	0		-57	588	5	10.7007	21.9045	0.844821	57	0	0
29-May-2010 09:18:00	00-Jan-0000 00:00:00	0	-66	-69	1051	5	11.7655	15.4697	0.32568	31	0	0
29-May-2010 09:26:00	00-Jan-0000 00:00:00	0	-66	-69	998	5	31.8487	39.0053	23.6425	65	0	0
29-May-2010 09:40:00	00-Jan-0000 00:00:00	0	-68	-69	1518	5	18.2546	22.8796	23.564	31	0	0
29-May-2010 09:47:00	00-Jan-0000 00:00:00	0		-69	904	5	10.6948	15.7735	0.0611103	56	0	0
29-May-2010 09:51:00	00-Jan-0000 00:00:00	0	-70	-69	933	5	31.8507	39.1494	0.602925	65	0	0
29-May-2010 09:58:00	00-Jan-0000 00:00:00	0		-69	960	5	31.5573	38.6565	0.628763	55	0	0
29-May-2010 10:12:00	00-Jan-0000 00:00:00	0		-72	814	5	11.3326	14.7062	0.487935	31	0	0
29-May-2010 10:16:00	00-Jan-0000 00:00:00	0	-63	-72	886	5	11.5319	16.6594	0.583077	49	0	0
29-May-2010 10:34:00	00-Jan-0000 00:00:00	0	-62	-72	978	5	10.6948	18.7843	0.0526824	86	0	0
29-May-2010 10:37:00	00-Jan-0000 00:00:00	0	-60	-72	1092	5	21.9045	26.6658	0.87093	27	0	0
29-May-2010 10:41:00	00-Jan-0000 00:00:00	0	-61	-72	727	5	18.2442	24.5914	0.807791	37	0	0
29-May-2010 10:48:00	00-Jan-0000 00:00:00	0	-63	-72	1191	5	12.637	17.7911	1.28132	40	0	0
29-May-2010 11:02:00	00-Jan-0000 00:00:00	0	-70	-76	1180	5	32.8658	38.7366	1.55179	38	0	0
29-May-2010 11:17:00	00-Jan-0000 00:00:00	0		-76	1081	5	18.7337	27.9044	0.776229	84	0	0
29-May-2010 11:38:00	00-Jan-0000 00:00:00	0	-66	-76	1277	5	15.7253	20.7684	0.0462974	65	0	0
29-May-2010 11:53:00	00-Jan-0000 00:00:00	0		-76	1081	5	13.4049	19.7692	0.955995	60	0	0
29-May-2010 12:28:00	00-Jan-0000 00:00:00	0	-72	-80	1049	5	12.4554	18.2511	1.15494	52	0	0
29-May-2010 12:32:00	00-Jan-0000 00:00:00	0	-73	-80	1376	5	14.0459	21.8872	1.16232	81	0	0
29-May-2010 12:39:00	00-Jan-0000 00:00:00	0	-72	-80	1269	5	31.7113	39.3397	1.05604	65	0	0
29-May-2010 12:50:00	00-Jan-0000 00:00:00	0		-80	781	5	20.7654	26.1844	1.31445	38	0	0
30-May-2010 01:53:00	00-Jan-0000 00:00:00	0	-30	-34	186	5	10.5578	18.0032	22.1913	75	0	0
30-May-2010 01:57:00	00-Jan-0000 00:00:00	0		-34	228	5	10.5877	14.4194	22.1053	32	0	0
30-May-2010 02:00:00	00-Jan-0000 00:00:00	0		-34	228	5	14.2161	23.7856	0.0404188	71	0	0
30-May-2010 02:04:00	00-Jan-0000 00:00:00	0	-31	-34	210	5	20.2531	24.3405	0.0395812	78	0	0
30-May-2010 02:07:00	00-Jan-0000 00:00:00	0	-32	-34	241	5	10.7184	20.4398	0.0631301	95	0	0
30-May-2010 02:22:00	00-Jan-0000 00:00:00	0	-32	-34	224	0	10.0731	16.8783	0.0756281	131	0	0
30-May-2010 02:25:00	00-Jan-0000 00:00:00	0		-34	240	0	10.0731	16.8783	0.0787459	131	0	0
30-May-2010 02:29:00	00-Jan-0000 00:00:00	0	-30	-34	257	0	10.0731	17.1277	0.0756281	154	0	0
30-May-2010 02:33:00	00-Jan-0000 00:00:00	0	-29	-34	269	0	10.2166	18.2511	22.1157	140	0	0
30-May-2010 02:36:00	00-Jan-0000 00:00:00	0	-30	-34	278	0	10.0731	17.4026	22.1728	135	0	0
30-May-2010 02:40:00	00-Jan-0000 00:00:00	0	-32	-34	339	0	10.0731	17.5439	22.0926	139	0	0
30-May-2010 02:43:00	00-Jan-0000 00:00:00	0	-32	-34	353	0	10.3397	21.8872	22.3684	158	0	0
30-May-2010 02:47:00	00-Jan-0000 00:00:00	0	-32	-34	324	0	10.2228	20.2469	22.2455	151	0	0
30-May-2010 02:50:00	00-Jan-0000 00:00:00	0	-33	-34	345	0	10.3947	15.3464	0.226648	83	0	0
30-May-2010 02:54:00	00-Jan-0000 00:00:00	0	-33	-34	370	0	10.865	16.0045	0.673669	40	0	0
30-May-2010 02:58:00	00-Jan-0000 00:00:00	0	-33	-34	392	0	10.865	18.458	22.1246	73	0	0
30-May-2010 03:01:00	00-Jan-0000 00:00:00	0	-33	-35	406	0	15.7534	23.6281	22.0501	68	0	0
30-May-2010 03:05:00	00-Jan-0000 00:00:00	0		-35	419	1	10.0731	15.953	22.4586	67	0	0
30-May-2010 03:08:00	00-Jan-0000 00:00:00	0		-35	387	1	12.7715	17.8727	22.4574	51	0	0
30-May-2010 03:12:00	00-Jan-0000 00:00:00	0	-35	-35	323	1	10.5578	17.2272	22.4228	70	0	0
30-May-2010 03:16:00	00-Jan-0000 00:00:00	0		-35	327	1	10.5578	15.3464	22.2455	56	0	0
30-May-2010 03:23:00	00-Jan-0000 00:00:00	0	-32	-35	367	1	11.2654	14.5852	22.9587	33	0	0
30-May-2010 03:26:00	00-Jan-0000 00:00:00	0	-32	-35	343	1	10.7184	13.4002	23.0326	27	0	0
30-May-2010 03:30:00	00-Jan-0000 00:00:00	0		-35	355	1	10.7656	15.1931	0.709948	41	0	0
31-May-2010 08:00:00	00-Jan-0000 00:00:00	0		-39	463	5	11.5154	16.2945	0.564086	78	0	0
31-May-2010 08:03:00	00-Jan-0000 00:00:00	0		-39	466	5	33.8468	39.0782	22.3998	45	0	0
31-May-2010 08:07:00	00-Jan-0000 00:00:00	0	-40	-39	473	5	32.3515	39.894	0.0244068	71	0	0
31-May-2010 08:43:00	00-Jan-0000 00:00:00	0	-39	-39	538	4	27.711	36.9813	0.569456	80	0	0
31-May-2010 09:18:00	00-Jan-0000 00:00:00	0	-28	-33	808	5	16.1698	21.5462	0.739582	47	0	0
31-May-2010 09:26:00	00-Jan-0000 00:00:00	0	-29	-33	721	5	28.6232	39.657	22.282	113	0	0
31-May-2010 09:29:00	00-Jan-0000 00:00:00	0	-29	-33	588	5	11.3382	16.4338	0.95876	38	0	0
31-May-2010 09:33:00	00-Jan-0000 00:00:00	0		-33	586	5	12.8259	18.0349	23.0412	43	0	0
31-May-2010 09:40:00	00-Jan-0000 00:00:00	0	-30	-33	379	5	22.3931	31.0661	0.700099	71	0	0
31-May-2010 09:43:00	00-Jan-0000 00:00:00	0	-29	-33	362	5	21.298	27.6401	0.742571	53	0	0
31-May-2010 09:47:00	00-Jan-0000 00:00:00	0		-33	367	5	17.7376	24.3821	23.4813	64	0	0
31-May-2010 09:54:00	00-Jan-0000 00:00:00	0	-30	-33	324	5	31.4025	38.5499	23.6049	43	0	0
12-Mar-2012 08:00:00	00-Jan-0000 00:00:00	0		-15	32	0	10.7007	14.225	22.3158	28	0	0
12-Mar-2012 08:03:00	00-Jan-0000 00:00:00	0		-15	43	0	11.7008	14.9749	23.1808	38	0	0
12-Mar-2012 08:07:00	00-Jan-0000 00:00:00	0	-17	-15	80	0	16.9158	23.7616	22.398	76	0	0
12-Mar-2012 08:10:00	00-Jan-0000 00:00:00	0	-17	-15	87	1	27.003	34.8782	22.155	52	0	0
12-Mar-2012 08:21:00	00-Jan-0000 00:00:00	0	-17	-15	116	1	10.6948	15.8216	0.0700787	62	0	0
12-Mar-2012 08:25:00	00-Jan-0000 00:00:00	0		-15	139	1	11.6629	23.4047	22.0005	58	0	0
12-Mar-2012 09:22:00	00-Jan-0000 00:00:00	0		3	864	2	21.7741	29.4901	23.4667	83	0	0
12-Mar-2012 09:33:00	00-Jan-0000 00:00:00	0		3	1278	2	15.076	18.1329	0.591218	26	0	0
12-Mar-2012 09:40:00	00-Jan-0000 00:00:00	0	28	3	1612	2	27.0382	35.3647	22.2895	66	0	0
12-Mar-2012 10:23:00	00-Jan-0000 00:00:00	0		8	585	3	26.4346	35.9557	0.19289	95	0	0
12-Mar-2012 11:10:00	00-Jan-0000 00:00:00	0	11	-10	1353	4	27.4217	36.6824	0.904211	95	0	0
12-Mar-2012 11:31:00	00-Jan-0000 00:00:00	0		-10	1234	4	31.0661	38.7611	23.0939	42	0	0
12-Mar-2012 11:35:00	00-Jan-0000 00:00:00	0	-20	-10	905	5	29.3804	39.6426	23.0382	100	0	0
12-Mar-2012 11:38:00	00-Jan-0000 00:00:00	0	-22	-10	728	5	33.2544	39.5995	22.8698	69	0	0
12-Mar-2012 11:49:00	00-Jan-0000 00:00:00	0	-34	-10	587	5	30.831	39.1591	22.1826	72	0	0
12-Mar-2012 11:56:00	00-Jan-0000 00:00:00	0		-10	1065	5	14.7191	19.3257	0.0557584	28	0	0
12-Mar-2012 12:00:00	00-Jan-0000 00:00:00	0	-41	-42	1183	5	29.3179	35.8711	23.8362	39	0	0
12-Mar-2012 12:07:00	00-Jan-0000 00:00:00	0	-37	-42	1687	5	34.9959	39.1607	23.4866	35	0	0
12-Mar-2012 12:14:00	00-Jan-0000 00:00:00	0	-31	-42	1296	5	31.18	39.4778	23.0253	53	0	0
12-Mar-2012 12:17:00	00-Jan-0000 00:00:00	0	-33	-42	1538	5	20.8293	38.5499	23.4937	59	0	0
12-Mar-2012 12:24:00	00-Jan-0000 00:00:00	0		-42	1341	5	30.2026	38.989	22.979	57	0	0
12-Mar-2012 12:28:00	00-Jan-0000 00:00:00	0	-31	-42	1164	5	15.8096	25.2091	22.6265	79	0	0
12-Mar-2012 12:31:00	00-Jan-0000 00:00:00	0	-33	-42	958	5	34.4473	39.8607	1.45343	66	0	0
12-Mar-2012 12:42:00	00-Jan-0000 00:00:00	0	-41	-42	767	5	30.8433	39.4682	0.07416	88	0	0
12-Mar-2012 12:57:00	00-Jan-0000 00:00:00	0	-41	-42	543	5	30.3781	38.7056	22.1642	58	0	0
12-Mar-2012 13:18:00	00-Jan-0000 00:00:00	0		-31	227	5	32.0488	38.872	23.0539	58	0	0
02-Sep-2012 01:50:00	00-Jan-0000 00:00:00	0	-18	-13	550	5	33.1171	38.9955	22.352	35	0	0
02-Sep-2012 02:16:00	00-Jan-0000 00:00:00	0	-20	-13	641	5	24.1054	33.0195	0.880702	63	0	0
02-Sep-2012 02:41:00	00-Jan-0000 00:00:00	0	-16	-13	481	5	24.1316	33.8468	1.38004	76	0	0
02-Sep-2012 02:44:00	00-Jan-0000 00:00:00	0	-16	-13	462	5	30.6167	38.9955	22.235	87	0	0
02-Sep-2012 03:09:00	00-Jan-0000 00:00:00	0	-16	-14	357	5	34.4271	39.1963	1.45343	61	0	0
02-Sep-2012 03:13:00	00-Jan-0000 00:00:00	0		-14	349	5	31.6834	38.8769	23.3366	41	0	0
02-Sep-2012 03:17:00	00-Jan-0000 00:00:00	0	-15	-14	348	5	32.3456	39.0523	23.2225	34	0	0
02-Sep-2012 03:24:00	00-Jan-0000 00:00:00	0		-14	439	5	31.3218	38.9078	0.0247228	74	0	0
02-Sep-2012 03:34:00	00-Jan-0000 00:00:00	0	-18	-14	403	5	20.4985	26.119	22.2378	40	0	0
02-Sep-2012 03:38:00	00-Jan-0000 00:00:00	0		-14	411	5	23.001	31.1861	23.2021	79	0	0
02-Sep-2012 03:45:00	00-Jan-0000 00:00:00	0	-24	-14	328	5	13.1041	23.1354	22.3572	87	0	0
02-Sep-2012 03:49:00	00-Jan-0000 00:00:00	0	-20	-14	350	5	23.1764	33.0827	22.0367	86	0	0
02-Sep-2012 03:52:00	00-Jan-0000 00:00:00	0	-15	-14	430	5	16.1109	21.8872	22.3278	54	0	0
02-Sep-2012 04:00:00	00-Jan-0000 00:00:00	0	-15	-13	612	5	34.3516	39.2527	22.9889	57	0	0
02-Sep-2012 04:03:00	00-Jan-0000 00:00:00	0	-17	-13	551	5	19.7628	26.8503	0.0365512	57	0	0
02-Sep-2012 04:07:00	00-Jan-0000 00:00:00	0		-13	470	5	12.8357	21.2325	22.2442	53	0	0
02-Sep-2012 04:10:00	00-Jan-0000 00:00:00	0	-18	-13	467	5	14.996	24.9567	22.5691	99	0	0
02-Sep-2012 04:17:00	00-Jan-0000 00:00:00	0	-19	-13	488	5	12.4096	19.1183	22.8836	79	0	0
02-Sep-2012 04:21:00	00-Jan-0000 00:00:00	0		-13	473	5	10.8359	15.4697	22.9143	42	0	0
02-Sep-2012 04:25:00	00-Jan-0000 00:00:00	0	-21	-13	505	5	11.5154	35.7385	22.3158	48	0	0
02-Sep-2012 04:28:00	00-Jan-0000 00:00:00	0	-22	-13	460	5	20.0174	24.7428	23.1922	38	0	0
02-Sep-2012 04:32:00	00-Jan-0000 00:00:00	0		-13	420	4	18.2442	28.128	22.6856	112	0	0
02-Sep-2012 04:35:00	00-Jan-0000 00:00:00	0		-13	417	4	36.6651	39.794	23.3544	31	0	0
02-Sep-2012 04:39:00	00-Jan-0000 00:00:00	0	-24	-13	439	4	14.0953	18.8549	22.7238	50	0	0
02-Sep-2012 04:46:00	00-Jan-0000 00:00:00	0		-13	406	3	27.4101	35.3289	0.733967	55	0	0
02-Sep-2012 05:04:00	00-Jan-0000 00:00:00	0	-24	-20	415	3	10.2228	14.8816	22.0926	42	0	0
02-Sep-2012 05:29:00	00-Jan-0000 00:00:00	0	-28	-20	436	2	10.865	18.1782	22.0723	83	0	0
02-Sep-2012 05:33:00	00-Jan-0000 00:00:00	0	-29	-20	513	2	26.822	36.1033	0.161074	82	0	0
02-Sep-2012 05:36:00	00-Jan-0000 00:00:00	0	-29	-20	511	2	10.3397	13.1186	22.6451	27	0	0
02-Sep-2012 05:40:00	00-Jan-0000 00:00:00	0	-30	-20	554	2	10.5578	18.0349	22.6451	72	0	0
02-Sep-2012 06:30:00	00-Jan-0000 00:00:00	0		-28	681	1	10.7007	13.7361	22.5466	31	0	0
02-Sep-2012 06:48:00	00-Jan-0000 00:00:00	0	-38	-28	507	0	16.2829	24.5373	1.23735	67	0	0
02-Sep-2012 06:52:00	00-Jan-0000 00:00:00	0	-37	-28	511	0	12.2039	19.4627	0.0675986	97	0	0
02-Sep-2012 07:02:00	00-Jan-0000 00:00:00	0	-37	-32	508	0	10.0731	12.7665	22.7561	38	0	0
02-Sep-2012 07:06:00	00-Jan-0000 00:00:00	0	-35	-32	497	0	10.266	23.4047	0.760732	124	0	0
02-Sep-2012 07:20:00	00-Jan-0000 00:00:00	0	-38	-32	552	0	10.2166	15.1639	0.25712	49	0	0
02-Sep-2012 07:24:00	00-Jan-0000 00:00:00	0	-42	-32	484	0	10.1918	15.5431	0.0898592	64	0	0
02-Sep-2012 07:31:00	00-Jan-0000 00:00:00	0	-39	-32	467	0	10.0731	17.5511	0.700842	102	0	0
02-Sep-2012 07:35:00	00-Jan-0000 00:00:00	0		-32	518	0	10.0731	16.4261	0.925645	68	0	0
02-Sep-2012 07:38:00	00-Jan-0000 00:00:00	0		-32	474	0	10.0731	16.4261	0.887279	66	0	0
02-Sep-2012 08:01:00	00-Jan-0000 00:00:00	0	-35	-32	545	1	10.9289	14.5852	22.704	31	0	0
02-Sep-2012 08:08:00	00-Jan-0000 00:00:00	0		-32	599	1	11.3326	18.2823	0.157967	36	0	0
02-Sep-2012 08:36:00	00-Jan-0000 00:00:00	0	-31	-32	601	0	10.8359	15.2222	0.0631301	61	0	0
02-Sep-2012 08:44:00	00-Jan-0000 00:00:00	0	-32	-32	590	0	10.6948	14.2161	0.0675986	31	0	0
02-Sep-2012 08:51:00	00-Jan-0000 00:00:00	0		-32	512	0	10.3397	13.7361	0.0756281	66	0	0
02-Sep-2012 08:54:00	00-Jan-0000 00:00:00	0	-31	-32	543	0	10.6948	17.641	0.0631301	89	0	0
02-Sep-2012 08:58:00	00-Jan-0000 00:00:00	0	-29	-32	508	0	17.7911	22.5031	1.41794	36	0	0
02-Sep-2012 09:02:00	00-Jan-0000 00:00:00	0		-29	518	0	10.5578	21.1639	0.700842	108	0	0
02-Sep-2012 09:05:00	00-Jan-0000 00:00:00	0		-29	552	0	10.3947	14.7706	0.065288	72	0	0
02-Sep-2012 09:12:00	00-Jan-0000 00:00:00	0	-31	-29	402	0	10.5578	18.506	0.0675986	109	0	0
02-Sep-2012 09:20:00	00-Jan-0000 00:00:00	0	-30	-29	404	0	10.3947	15.5309	1.1864	28	0	0
02-Sep-2012 09:23:00	00-Jan-0000 00:00:00	0	-29	-29	425	0	10.5578	19.8012	0.269181	91	0	0
02-Sep-2012 09:27:00	00-Jan-0000 00:00:00	0		-29	433	0	10.0731	18.2511	0.226648	148	0	0
02-Sep-2012 09:30:00	00-Jan-0000 00:00:00	0		-29	419	0	10.1918	18.6762	0.0756281	110	0	0
02-Sep-2012 09:37:00	00-Jan-0000 00:00:00	0	-26	-29	408	0	10.5877	18.6762	1.19954	76	0	0
02-Sep-2012 09:41:00	00-Jan-0000 00:00:00	0		-29	393	0	10.1918	17.5511	0.0727477	114	0	0
02-Sep-2012 09:45:00	00-Jan-0000 00:00:00	0	-26	-29	352	0	10.3397	15.8136	0.0727477	129	0	0
02-Sep-2012 09:48:00	00-Jan-0000 00:00:00	0	-25	-29	373	0	10.0731	12.8407	0.0942949	37	0	0
02-Sep-2012 10:03:00	00-Jan-0000 00:00:00	0	-22	-27	320	0	10.3947	16.1698	0.0700787	148	0	0
02-Sep-2012 10:06:00	00-Jan-0000 00:00:00	0	-23	-27	259	0	10.0731	13.7314	0.0727477	77	0	0
02-Sep-2012 10:13:00	00-Jan-0000 00:00:00	0	-20	-27	269	0	10.0731	14.6286	0.65374	50	0	0
02-Sep-2012 10:24:00	00-Jan-0000 00:00:00	0	-18	-27	380	0	10.1295	14.1759	0.0756281	66	0	0
02-Sep-2012 10:31:00	00-Jan-0000 00:00:00	0	-18	-27	444	0	10.2166	13.2291	0.0756281	33	0	0
02-Sep-2012 10:35:00	00-Jan-0000 00:00:00	0		-27	500	0	10.0731	12.8407	0.0787459	75	0	0
02-Sep-2012 11:03:00	00-Jan-0000 00:00:00	0		-33	520	0	10.0731	12.2917	0.65374	29	0	0
02-Sep-2012 11:07:00	00-Jan-0000 00:00:00	0	-21	-33	507	0	10.0731	12.2659	0.0787459	58	0	0
02-Sep-2012 11:14:00	00-Jan-0000 00:00:00	0		-33	467	0	10.0731	13.0509	0.0821318	72	0	0
02-Sep-2012 11:18:00	00-Jan-0000 00:00:00	0	-22	-33	516	0	10.0731	13.0509	0.65374	38	0	0
02-Sep-2012 11:21:00	00-Jan-0000 00:00:00	0	-24	-33	577	0	10.0731	12.021	0.282426	33	0	0
02-Sep-2012 11:25:00	00-Jan-0000 00:00:00	0		-33	533	0	10.0731	11.9841	0.0858219	41	0	0
02-Sep-2012 11:29:00	00-Jan-0000 00:00:00	0	-24	-33	500	0	10.0731	12.3789	0.623532	28	0	0
02-Sep-2012 11:32:00	00-Jan-0000 00:00:00	0	-24	-33	557	0	10.0731	12.8357	0.730271	37	0	0
02-Sep-2012 11:43:00	00-Jan-0000 00:00:00	0	-29	-33	427	0	10.0731	11.8299	0.25712	30	0	0
02-Sep-2012 13:41:00	00-Jan-0000 00:00:00	0	-36	-42	440	5	10.6948	16.3217	0.0611103	92	0	0
02-Sep-2012 13:45:00	00-Jan-0000 00:00:00	0	-35	-42	435	5	11.7008	18.8784	0.057435	96	0	0
02-Sep-2012 13:48:00	00-Jan-0000 00:00:00	0	-35	-42	377	5	10.6948	16.8821	0.0675986	52	0	0
02-Sep-2012 13:52:00	00-Jan-0000 00:00:00	0		-42	398	5	13.2099	21.5902	0.0541768	92	0	0
02-Sep-2012 13:56:00	00-Jan-0000 00:00:00	0	-36	-42	393	5	11.7655	21.8785	23.2111	92	0	0
02-Sep-2012 13:59:00	00-Jan-0000 00:00:00	0	-36	-42	382	5	14.7191	19.75	0.0486562	31	0	0
02-Sep-2012 14:03:00	00-Jan-0000 00:00:00	0		-43	470	5	11.2654	19.5212	0.210048	52	0	0
02-Sep-2012 14:10:00	00-Jan-0000 00:00:00	0	-37	-43	499	5	32.3593	39.6649	1.06303	89	0	0
02-Sep-2012 14:24:00	00-Jan-0000 00:00:00	0	-38	-43	590	5	31.5031	38.9273	22.1177	59	0	0
02-Sep-2012 14:35:00	00-Jan-0000 00:00:00	0	-39	-43	597	5	33.5293	39.3783	22.0883	67	0	0
02-Sep-2012 14:39:00	00-Jan-0000 00:00:00	0		-43	567	5	33.9904	39.5995	22.8501	72	0	0
02-Sep-2012 14:46:00	00-Jan-0000 00:00:00	0	-39	-43	672	5	36.9488	39.9226	22.2805	37	0	0
02-Sep-2012 15:00:00	00-Jan-0000 00:00:00	0	-41	-48	723	5	33.1171	39.1963	1.46307	49	0	0
02-Sep-2012 15:04:00	00-Jan-0000 00:00:00	0	-41	-48	759	5	29.4385	39.0507	23.5126	69	0	0
02-Sep-2012 15:07:00	00-Jan-0000 00:00:00	0	-41	-48	776	5	31.8487	38.9338	23.7448	41	0	0
02-Sep-2012 15:11:00	00-Jan-0000 00:00:00	0	-42	-48	851	5	34.2076	39.3863	22.0519	43	0	0
02-Sep-2012 15:18:00	00-Jan-0000 00:00:00	0	-42	-48	906	5	28.7093	39.6665	22.4764	113	0	0
02-Sep-2012 15:22:00	00-Jan-0000 00:00:00	0		-48	756	5	34.5115	39.9527	23.0545	71	0	0
02-Sep-2012 15:29:00	00-Jan-0000 00:00:00	0	-43	-48	864	5	32.6281	38.9273	22.1335	55	0	0
02-Sep-2012 15:32:00	00-Jan-0000 00:00:00	0	-43	-48	811	5	34.2057	39.1963	22.2106	54	0	0
02-Sep-2012 15:36:00	00-Jan-0000 00:00:00	0		-48	878	5	35.857	38.9338	0.07416	36	0	0
02-Sep-2012 15:43:00	00-Jan-0000 00:00:00	0	-44	-48	882	5	28.6166	39.2527	22.9901	95	0	0
02-Sep-2012 15:50:00	00-Jan-0000 00:00:00	0		-48	909	5	22.5452	30.0155	22.2032	83	0	0
02-Sep-2012 15:54:00	00-Jan-0000 00:00:00	0	-44	-48	745	5	25.2091	38.7072	22.0126	95	0	0
02-Sep-2012 16:01:00	00-Jan-0000 00:00:00	0		-53	937	5	24.977	35.1151	22.1045	87	0	0
02-Sep-2012 16:05:00	00-Jan-0000 00:00:00	0	-45	-53	769	5	22.2883	29.0359	1.51259	48	0	0
02-Sep-2012 16:15:00	00-Jan-0000 00:00:00	0		-53	853	5	35.8499	39.9131	0.0240989	59	0	0
02-Sep-2012 16:26:00	00-Jan-0000 00:00:00	0		-53	731	5	32.0705	39.8385	22.4053	103	0	0
02-Sep-2012 16:30:00	00-Jan-0000 00:00:00	0	-45	-53	962	5	33.448	39.0053	23.5527	49	0	0
02-Sep-2012 16:37:00	00-Jan-0000 00:00:00	0	-45	-53	870	5	21.6224	27.7018	22.2032	53	0	0
02-Sep-2012 16:44:00	00-Jan-0000 00:00:00	0	-43	-53	944	5	16.7541	27.8885	22.3278	100	0	0
02-Sep-2012 16:48:00	00-Jan-0000 00:00:00	0	-42	-53	814	5	18.458	23.4128	22.1539	36	0	0
02-Sep-2012 16:51:00	00-Jan-0000 00:00:00	0	-43	-53	759	5	20.2531	26.8503	0.0365512	73	0	0
02-Sep-2012 16:59:00	00-Jan-0000 00:00:00	0	-45	-53	751	5	31.2793	38.0293	22.0883	38	0	0
02-Sep-2012 17:06:00	00-Jan-0000 00:00:00	0		-59	1090	5	25.7874	33.3571	0.0288275	53	0	0
02-Sep-2012 17:09:00	00-Jan-0000 00:00:00	0	-45	-59	897	5	23.1163	33.4537	22.4654	116	0	0
02-Sep-2012 17:13:00	00-Jan-0000 00:00:00	0	-45	-59	835	5	25.4986	35.0934	22.6526	107	0	0
02-Sep-2012 17:16:00	00-Jan-0000 00:00:00	0	-46	-59	861	5	26.8149	38.3804	23.0832	120	0	0
02-Sep-2012 17:24:00	00-Jan-0000 00:00:00	0	-46	-59	907	5	23.1163	29.9543	22.5745	51	0	0
02-Sep-2012 17:27:00	00-Jan-0000 00:00:00	0	-45	-59	799	5	24.8449	34.0184	23.0516	73	0	0
02-Sep-2012 17:31:00	00-Jan-0000 00:00:00	0		-59	860	5	31.9935	38.5335	1.49425	39	0	0
02-Sep-2012 17:38:00	00-Jan-0000 00:00:00	0	-45	-59	829	5	31.0845	36.1978	22.8404	26	0	0
02-Sep-2012 17:42:00	00-Jan-0000 00:00:00	0		-59	812	5	31.9162	37.525	22.9291	29	0	0
02-Sep-2012 18:21:00	00-Jan-0000 00:00:00	0	-41	-59	700	3	10.865	17.2272	22.3158	45	0	0
02-Sep-2012 18:38:00	00-Jan-0000 00:00:00	0		-59	945	5	18.8247	22.8353	23.4545	29	0	0
02-Sep-2012 18:42:00	00-Jan-0000 00:00:00	0	-41	-59	893	5	16.667	28.8939	22.1444	90	0	0
02-Sep-2012 19:03:00	00-Jan-0000 00:00:00	0	-39	-45	873	5	13.1186	16.7806	22.7187	27	0	0
02-Sep-2012 19:11:00	00-Jan-0000 00:00:00	0	-37	-45	728	5	34.0463	39.9527	0.374505	81	0	0
02-Sep-2012 19:18:00	00-Jan-0000 00:00:00	0		-45	532	5	20.2531	27.003	22.126	49	0	0
02-Sep-2012 19:21:00	00-Jan-0000 00:00:00	0		-45	555	5	15.9649	23.2636	22.9505	81	0	0
02-Sep-2012 19:25:00	00-Jan-0000 00:00:00	0	-31	-45	556	5	17.2676	22.2798	22.8637	39	0	0
02-Sep-2012 19:36:00	00-Jan-0000 00:00:00	0	-29	-45	763	5	17.8833	22.4749	0.907074	44	0	0
02-Sep-2012 19:39:00	00-Jan-0000 00:00:00	0	-29	-45	727	5	14.52	23.5905	22.2927	95	0	0
02-Sep-2012 19:40:00	00-Jan-0000 00:00:00	0		-45	717	0	12.5111	21.5256	0.665455	96	0	0
02-Sep-2012 19:43:00	00-Jan-0000 00:00:00	0		-45	706	5	13.5738	18.992	22.0832	76	0	0
02-Sep-2012 19:47:00	00-Jan-0000 00:00:00	0	-28	-45	721	0	10.6948	17.8833	0.065288	140	0	0
02-Sep-2012 20:08:00	00-Jan-0000 00:00:00	0		-44	698	5	29.361	38.8003	1.3788	66	0	0
02-Sep-2012 20:22:00	00-Jan-0000 00:00:00	0	-29	-44	769	4	12.637	16.667	22.182	33	0	0
02-Sep-2012 20:29:00	00-Jan-0000 00:00:00	0	-30	-44	868	4	29.7805	39.4778	0.637626	109	0	0
02-Sep-2012 20:44:00	00-Jan-0000 00:00:00	0	-33	-44	885	3	31.8249	38.9078	0.0247228	71	0	0
02-Sep-2012 20:47:00	00-Jan-0000 00:00:00	0	-34	-44	832	3	20.5817	29.0054	22.3093	104	0	0
02-Sep-2012 21:02:00	00-Jan-0000 00:00:00	0		-50	883	0	10.5578	16.2829	0.526113	122	0	0
02-Sep-2012 21:05:00	00-Jan-0000 00:00:00	0		-50	883	0	10.4372	16.3217	0.0611103	175	0	0
02-Sep-2012 21:09:00	00-Jan-0000 00:00:00	0	-41	-50	856	0	10.6948	16.3836	0.0592157	165	0	0
02-Sep-2012 21:12:00	00-Jan-0000 00:00:00	0	-41	-50	868	0	10.4372	15.4697	0.065288	141	0	0
02-Sep-2012 21:16:00	00-Jan-0000 00:00:00	0		-50	807	0	10.3397	15.4697	0.065288	171	0	0
02-Sep-2012 21:20:00	00-Jan-0000 00:00:00	0	-41	-50	828	0	10.6948	16.2945	0.0700787	108	0	0
02-Sep-2012 21:30:00	00-Jan-0000 00:00:00	0		-50	748	1	21.2713	26.3866	0.0380059	44	0	0
02-Sep-2012 21:38:00	00-Jan-0000 00:00:00	0		-50	790	1	17.1277	25.2542	1.31445	81	0	0
02-Sep-2012 21:48:00	00-Jan-0000 00:00:00	0	-39	-50	864	1	19.75	24.3405	0.0395812	55	0	0
02-Sep-2012 21:59:00	00-Jan-0000 00:00:00	0	-42	-50	827	1	18.2407	21.7973	0.0441566	41	0	0
02-Sep-2012 22:06:00	00-Jan-0000 00:00:00	0	-44	-51	683	1	16.4684	21.2325	1.04947	64	0	0
02-Sep-2012 22:10:00	00-Jan-0000 00:00:00	0	-44	-51	625	1	10.2228	13.7361	22.3942	47	0	0
02-Sep-2012 22:13:00	00-Jan-0000 00:00:00	0	-45	-51	637	0	11.1808	19.1348	22.182	122	0	0
02-Sep-2012 22:17:00	00-Jan-0000 00:00:00	0	-47	-51	659	0	10.865	14.8433	22.3942	39	0	0
02-Sep-2012 22:21:00	00-Jan-0000 00:00:00	0		-51	650	0	10.7656	17.1277	22.243	44	0	0
02-Sep-2012 22:24:00	00-Jan-0000 00:00:00	0	-51	-51	626	0	12.8357	18.8549	0.591218	75	0	0
02-Sep-2012 22:28:00	00-Jan-0000 00:00:00	0	-53	-51	668	0	14.2339	17.8798	0.0541768	55	0	0
02-Sep-2012 22:31:00	00-Jan-0000 00:00:00	0	-52	-51	683	0	10.6948	16.4607	22.8661	70	0	0
02-Sep-2012 22:35:00	00-Jan-0000 00:00:00	0		-51	715	0	10.6948	18.7573	0.0512683	124	0	0
02-Sep-2012 22:38:00	00-Jan-0000 00:00:00	0		-51	645	0	11.7008	17.3224	0.0557584	119	0	0
02-Sep-2012 22:42:00	00-Jan-0000 00:00:00	0	-45	-51	777	0	10.865	16.2089	1.06303	69	0	0
02-Sep-2012 22:46:00	00-Jan-0000 00:00:00	0		-51	846	0	10.6948	16.6594	0.0611103	153	0	0
02-Sep-2012 22:49:00	00-Jan-0000 00:00:00	0		-51	859	0	10.6948	16.7768	0.057435	122	0	0
02-Sep-2012 22:53:00	00-Jan-0000 00:00:00	0	-46	-51	854	0	10.4372	15.3464	0.570726	129	0	0
02-Sep-2012 22:56:00	00-Jan-0000 00:00:00	0	-45	-51	784	0	10.0731	15.272	0.065288	182	0	0
02-Sep-2012 23:00:00	00-Jan-0000 00:00:00	0		-50	741	0	10.4372	15.1931	0.065288	182	0	0
02-Sep-2012 23:04:00	00-Jan-0000 00:00:00	0	-46	-50	906	0	10.2166	14.7062	0.0858219	107	0	0
02-Sep-2012 23:07:00	00-Jan-0000 00:00:00	0	-47	-50	973	0	10.1295	14.7062	0.269181	115	0	0
02-Sep-2012 23:11:00	00-Jan-0000 00:00:00	0		-50	881	0	10.2228	14.7363	0.0675986	158	0	0
02-Sep-2012 23:14:00	00-Jan-0000 00:00:00	0		-50	836	0	10.266	15.076	0.0675986	159	0	0
02-Sep-2012 23:18:00	00-Jan-0000 00:00:00	0	-52	-50	1054	0	10.0731	14.5852	0.0756281	107	0	0
02-Sep-2012 23:22:00	00-Jan-0000 00:00:00	0	-53	-50	1070	0	10.0731	13.8964	0.0700787	143	0	0
02-Sep-2012 23:25:00	00-Jan-0000 00:00:00	0		-50	1191	0	10.0731	13.8827	0.0727477	149	0	0
02-Sep-2012 23:29:00	00-Jan-0000 00:00:00	0	-53	-50	982	0	10.0731	14.4807	0.0700787	142	0	0
02-Sep-2012 23:32:00	00-Jan-0000 00:00:00	0	-54	-50	1064	0	10.0731	13.3244	0.0756281	129	0	0
02-Sep-2012 23:36:00	00-Jan-0000 00:00:00	0	-55	-50	960	0	10.0731	13.4943	0.0727477	138	0	0
02-Sep-2012 23:39:00	00-Jan-0000 00:00:00	0		-50	833	0	10.0731	12.9291	0.0756281	124	0	0
02-Sep-2012 23:43:00	00-Jan-0000 00:00:00	0	-56	-50	898	0	10.0731	12.7665	0.0756281	78	0	0
02-Sep-2012 23:47:00	00-Jan-0000 00:00:00	0	-56	-50	907	0	10.0731	12.8357	0.0858219	79	0	0
02-Sep-2012 23:50:00	00-Jan-0000 00:00:00	0	-57	-50	787	0	10.0731	12.021	0.0858219	76	0	0
03-Sep-2012 01:27:00	00-Jan-0000 00:00:00	0	-55	-51	508	5	35.3307	39.1591	1.56458	29	0	0
03-Sep-2012 01:30:00	00-Jan-0000 00:00:00	0	-55	-51	550	5	26.6515	39.0782	1.32962	97	0	0
03-Sep-2012 01:34:00	00-Jan-0000 00:00:00	0	-55	-51	566	5	32.6611	39.193	1.21639	47	0	0
03-Sep-2012 01:59:00	00-Jan-0000 00:00:00	0	-54	-51	553	5	33.0808	39.8607	22.1395	86	0	0
03-Sep-2012 02:02:00	00-Jan-0000 00:00:00	0	-54	-51	554	5	35.1691	39.6602	23.3802	55	0	0
03-Sep-2012 02:17:00	00-Jan-0000 00:00:00	0		-51	613	5	28.6166	39.7271	0.835254	102	0	0
03-Sep-2012 02:20:00	00-Jan-0000 00:00:00	0		-51	573	5	30.9068	39.8178	22.628	118	0	0
03-Sep-2012 02:38:00	00-Jan-0000 00:00:00	0	-54	-51	609	5	33.448	39.0507	23.5819	34	0	0
03-Sep-2012 02:46:00	00-Jan-0000 00:00:00	0	-55	-51	601	5	32.1592	38.989	22.9516	55	0	0
03-Sep-2012 02:53:00	00-Jan-0000 00:00:00	0		-51	704	5	33.631	38.872	0.796518	28	0	0
03-Sep-2012 02:56:00	00-Jan-0000 00:00:00	0		-51	724	5	32.8889	39.1122	22.9155	46	0	0
03-Sep-2012 03:00:00	00-Jan-0000 00:00:00	0	-59	-53	665	5	15.5431	21.6224	22.0106	68	0	0
03-Sep-2012 03:11:00	00-Jan-0000 00:00:00	0	-60	-53	696	5	34.3129	39.2656	1.34768	39	0	0
03-Sep-2012 03:14:00	00-Jan-0000 00:00:00	0	-58	-53	776	5	34.8237	39.7446	0.579263	55	0	0
03-Sep-2012 03:18:00	00-Jan-0000 00:00:00	0	-56	-53	740	5	31.8249	39.3912	0.0244068	69	0	0
03-Sep-2012 03:25:00	00-Jan-0000 00:00:00	0	-57	-53	717	5	32.6785	39.3735	0.424054	61	0	0
03-Sep-2012 03:29:00	00-Jan-0000 00:00:00	0	-59	-53	648	5	20.7928	28.4902	0.179198	69	0	0
03-Sep-2012 03:32:00	00-Jan-0000 00:00:00	0	-60	-53	713	5	25.3518	35.3683	22.4934	86	0	0
03-Sep-2012 03:43:00	00-Jan-0000 00:00:00	0	-62	-53	776	5	31.8328	39.4104	0.0244068	94	0	0
03-Sep-2012 03:50:00	00-Jan-0000 00:00:00	0		-53	753	5	34.4271	39.8321	1.60528	63	0	0
03-Sep-2012 03:57:00	00-Jan-0000 00:00:00	0	-62	-53	726	5	22.2798	39.6426	23.0073	68	0	0
03-Sep-2012 04:01:00	00-Jan-0000 00:00:00	0		-61	770	5	18.0243	24.707	22.4444	73	0	0
03-Sep-2012 04:19:00	00-Jan-0000 00:00:00	0	-59	-61	699	5	27.2155	37.6714	0.607276	85	0	0
03-Sep-2012 04:26:00	00-Jan-0000 00:00:00	0		-61	647	4	17.2492	22.0054	0.138838	52	0	0
03-Sep-2012 05:41:00	00-Jan-0000 00:00:00	0	-66	-68	712	2	20.3187	25.694	0.79045	44	0	0
03-Sep-2012 06:13:00	00-Jan-0000 00:00:00	0		-73	678	1	17.3224	25.7309	0.215574	95	0	0
03-Sep-2012 06:24:00	00-Jan-0000 00:00:00	0		-73	682	1	15.272	21.095	0.255973	50	0	0
03-Sep-2012 06:28:00	00-Jan-0000 00:00:00	0	-71	-73	708	1	11.7224	19.4432	0.0611103	71	0	0
03-Sep-2012 06:39:00	00-Jan-0000 00:00:00	0	-71	-73	737	0	23.4047	29.2639	1.7276	40	0	0
03-Sep-2012 06:42:00	00-Jan-0000 00:00:00	0	-71	-73	676	0	11.4216	21.3603	0.625137	99	0	0
03-Sep-2012 06:46:00	00-Jan-0000 00:00:00	0	-71	-73	717	0	10.7184	25.6619	0.210048	92	0	0
03-Sep-2012 06:49:00	00-Jan-0000 00:00:00	0	-71	-73	706	0	10.0731	21.1639	0.0700787	82	0	0
03-Sep-2012 06:53:00	00-Jan-0000 00:00:00	0		-73	745	0	11.4216	20.2531	0.603381	125	0	0
03-Sep-2012 06:57:00	00-Jan-0000 00:00:00	0	-69	-73	721	0	10.865	21.6019	1.0259	120	0	0
03-Sep-2012 07:00:00	00-Jan-0000 00:00:00	0	-68	-74	672	0	10.0731	20.03	0.226648	160	0	0
03-Sep-2012 07:04:00	00-Jan-0000 00:00:00	0		-74	677	0	10.1918	19.1282	0.0756281	146	0	0
03-Sep-2012 07:07:00	00-Jan-0000 00:00:00	0		-74	700	0	10.0731	19.1282	0.0787459	151	0	0
03-Sep-2012 07:11:00	00-Jan-0000 00:00:00	0	-70	-74	763	0	10.0731	19.3519	0.0787459	153	0	0
03-Sep-2012 07:14:00	00-Jan-0000 00:00:00	0	-71	-74	756	0	10.1295	16.8971	0.0898592	54	0	0
03-Sep-2012 07:18:00	00-Jan-0000 00:00:00	0		-74	766	0	10.0731	18.6762	0.526113	130	0	0
03-Sep-2012 07:22:00	00-Jan-0000 00:00:00	0	-69	-74	731	0	10.0731	17.5511	0.40915	104	0	0
03-Sep-2012 07:24:00	00-Jan-0000 00:00:00	0	-69	-74	624	2	17.2345	20.328	0.0474475	26	0	0
03-Sep-2012 07:36:00	00-Jan-0000 00:00:00	0	-72	-74	725	0	10.0731	14.1759	0.967404	36	0	0
03-Sep-2012 08:25:00	00-Jan-0000 00:00:00	0		-73	801	1	23.2064	31.0519	1.42547	76	0	0
03-Sep-2012 08:29:00	00-Jan-0000 00:00:00	0	-64	-73	962	1	21.7013	27.0382	1.28696	42	0	0
03-Sep-2012 08:39:00	00-Jan-0000 00:00:00	0		-73	646	0	11.7224	24.9948	0.0631301	91	0	0
03-Sep-2012 09:01:00	00-Jan-0000 00:00:00	0	-65	-76	791	0	10.5578	18.0243	0.0727477	134	0	0
03-Sep-2012 09:04:00	00-Jan-0000 00:00:00	0	-65	-76	726	0	10.6948	18.506	0.0675986	135	0	0
03-Sep-2012 09:08:00	00-Jan-0000 00:00:00	0		-76	851	0	10.4372	18.506	0.0700787	147	0	0
03-Sep-2012 09:12:00	00-Jan-0000 00:00:00	0	-68	-76	800	0	10.1918	16.667	0.0700787	145	0	0
03-Sep-2012 09:15:00	00-Jan-0000 00:00:00	0	-69	-76	837	0	12.9291	20.9263	0.665455	122	0	0
03-Sep-2012 09:19:00	00-Jan-0000 00:00:00	0		-76	880	0	12.7665	18.992	0.314963	99	0	0
03-Sep-2012 09:22:00	00-Jan-0000 00:00:00	0		-76	864	0	12.1467	18.9152	0.202627	132	0	0
03-Sep-2012 09:26:00	00-Jan-0000 00:00:00	0	-70	-76	842	0	10.3947	19.1282	0.78891	125	0	0
03-Sep-2012 09:29:00	00-Jan-0000 00:00:00	0	-71	-76	860	0	10.0731	17.5907	0.218033	131	0	0
03-Sep-2012 09:33:00	00-Jan-0000 00:00:00	0		-76	812	0	10.6948	17.7911	0.065288	152	0	0
03-Sep-2012 09:37:00	00-Jan-0000 00:00:00	0	-74	-76	700	0	10.1918	15.8096	0.0675986	128	0	0
03-Sep-2012 09:40:00	00-Jan-0000 00:00:00	0	-75	-76	715	0	10.0731	15.953	0.0700787	127	0	0
03-Sep-2012 09:44:00	00-Jan-0000 00:00:00	0		-76	622	0	10.1918	16.0045	0.0675986	137	0	0
03-Sep-2012 09:47:00	00-Jan-0000 00:00:00	0		-76	679	0	10.0731	16.2089	0.0727477	147	0	0
03-Sep-2012 09:51:00	00-Jan-0000 00:00:00	0	-77	-76	740	0	10.1918	14.4807	0.0675986	103	0	0
03-Sep-2012 09:55:00	00-Jan-0000 00:00:00	0		-76	750	0	10.0731	13.9872	0.0700787	102	0	0
03-Sep-2012 09:58:00	00-Jan-0000 00:00:00	0		-76	732	0	10.2228	17.3334	0.0756281	133	0	0
03-Sep-2012 10:02:00	00-Jan-0000 00:00:00	0	-76	-78	757	0	10.3397	16.6594	0.0675986	155	0	0
03-Sep-2012 10:05:00	00-Jan-0000 00:00:00	0	-77	-78	747	0	10.1918	16.4261	0.0700787	159	0	0
03-Sep-2012 10:09:00	00-Jan-0000 00:00:00	0		-78	700	0	10.0731	15.1639	0.0727477	149	0	0
03-Sep-2012 10:12:00	00-Jan-0000 00:00:00	0		-78	708	0	10.0731	14.2205	0.0727477	129	0	0
03-Sep-2012 10:16:00	00-Jan-0000 00:00:00	0	-77	-78	727	0	10.0731	15.0844	0.0787459	136	0	0
03-Sep-2012 10:20:00	00-Jan-0000 00:00:00	0	-77	-78	639	0	10.0731	15.4737	0.0727477	121	0	0
03-Sep-2012 10:23:00	00-Jan-0000 00:00:00	0		-78	595	0	10.0731	14.3622	0.0727477	122	0	0
03-Sep-2012 10:27:00	00-Jan-0000 00:00:00	0	-76	-78	562	0	10.0731	15.0844	0.0700787	113	0	0
03-Sep-2012 10:30:00	00-Jan-0000 00:00:00	0	-77	-78	558	0	10.0731	15.0844	0.0700787	158	0	0
03-Sep-2012 10:34:00	00-Jan-0000 00:00:00	0	-77	-78	626	0	10.0731	14.6286	0.0727477	147	0	0
03-Sep-2012 10:38:00	00-Jan-0000 00:00:00	0		-78	544	0	10.0731	13.5037	0.0727477	125	0	0
03-Sep-2012 10:41:00	00-Jan-0000 00:00:00	0	-78	-78	557	0	10.0731	13.0509	0.0756281	87	0	0
03-Sep-2012 10:45:00	00-Jan-0000 00:00:00	0	-77	-78	560	0	10.0731	12.8357	0.0787459	65	0	0
03-Sep-2012 10:48:00	00-Jan-0000 00:00:00	0	-76	-78	525	0	10.0731	13.0023	0.0787459	56	0	0
03-Sep-2012 10:52:00	00-Jan-0000 00:00:00	0		-78	471	0	10.0731	13.0509	0.427389	48	0	0
03-Sep-2012 10:56:00	00-Jan-0000 00:00:00	0	-71	-78	462	0	10.0731	11.9841	0.0858219	46	0	0
03-Sep-2012 10:59:00	00-Jan-0000 00:00:00	0	-71	-78	523	0	10.0731	13.5037	0.0821318	70	0	0
03-Sep-2012 11:03:00	00-Jan-0000 00:00:00	0		-73	537	0	10.0731	13.96	0.0787459	74	0	0
03-Sep-2012 11:06:00	00-Jan-0000 00:00:00	0		-73	499	0	10.0731	13.5037	0.0756281	88	0	0
03-Sep-2012 13:32:00	00-Jan-0000 00:00:00	0		-61	720	5	28.303	39.4361	0.0268046	77	0	0
03-Sep-2012 13:43:00	00-Jan-0000 00:00:00	0		-61	875	5	31.946	39.2527	0.691914	49	0	0
03-Sep-2012 13:46:00	00-Jan-0000 00:00:00	0		-61	935	5	27.003	33.0808	1.6203	37	0	0
03-Sep-2012 13:50:00	00-Jan-0000 00:00:00	0	-60	-61	1074	5	15.8855	22.0054	23.2207	61	0	0
03-Sep-2012 13:54:00	00-Jan-0000 00:00:00	0		-61	1024	5	29.7805	39.2527	0.574785	91	0	0
03-Sep-2012 14:01:00	00-Jan-0000 00:00:00	0	-64	-73	949	5	21.2594	32.8389	0.0297248	106	0	0
03-Sep-2012 14:04:00	00-Jan-0000 00:00:00	0	-66	-73	1019	5	13.2099	18.3238	0.0557584	61	0	0
03-Sep-2012 14:12:00	00-Jan-0000 00:00:00	0	-63	-73	1094	5	29.8209	39.4361	0.0247228	113	0	0
03-Sep-2012 14:15:00	00-Jan-0000 00:00:00	0	-60	-73	1105	5	34.78	39.3671	22.4482	45	0	0
03-Sep-2012 14:19:00	00-Jan-0000 00:00:00	0	-60	-73	1121	5	34.4271	39.8305	1.60528	49	0	0
03-Sep-2012 14:33:00	00-Jan-0000 00:00:00	0	-58	-73	1279	5	27.809	38.5039	0.0792907	82	0	0
03-Sep-2012 14:40:00	00-Jan-0000 00:00:00	0	-55	-73	1287	5	25.6545	38.9419	1.73122	89	0	0
03-Sep-2012 14:47:00	00-Jan-0000 00:00:00	0	-55	-73	1174	5	31.946	38.7611	0.712327	42	0	0
03-Sep-2012 14:51:00	00-Jan-0000 00:00:00	0		-73	1093	5	28.9377	39.1025	0.278687	65	0	0
03-Sep-2012 14:55:00	00-Jan-0000 00:00:00	0	-54	-73	998	5	29.5501	39.3735	0.391167	77	0	0
03-Sep-2012 14:58:00	00-Jan-0000 00:00:00	0	-54	-73	951	5	29.361	39.5515	0.0264336	129	0	0
03-Sep-2012 15:13:00	00-Jan-0000 00:00:00	0		-75	685	5	26.8149	37.0771	0.659058	84	0	0
03-Sep-2012 15:27:00	00-Jan-0000 00:00:00	0		-75	673	5	32.9754	39.0247	1.16277	40	0	0
03-Sep-2012 15:30:00	00-Jan-0000 00:00:00	0		-75	608	5	34.8437	39.3912	23.8622	28	0	0
03-Sep-2012 15:38:00	00-Jan-0000 00:00:00	0		-75	776	5	18.3445	23.1163	22.4176	38	0	0
03-Sep-2012 15:41:00	00-Jan-0000 00:00:00	0		-75	655	5	31.0702	39.3671	1.23325	59	0	0
03-Sep-2012 15:48:00	00-Jan-0000 00:00:00	0	-53	-75	595	5	14.7062	24.5425	0.847409	104	0	0
03-Sep-2012 15:52:00	00-Jan-0000 00:00:00	0	-50	-75	654	5	16.2945	24.5425	0.879764	75	0	0
03-Sep-2012 15:56:00	00-Jan-0000 00:00:00	0	-48	-75	652	5	24.4676	35.1061	22.8985	120	0	0
03-Sep-2012 15:59:00	00-Jan-0000 00:00:00	0	-48	-75	786	5	32.8312	39.3912	23.8581	40	0	0
03-Sep-2012 16:06:00	00-Jan-0000 00:00:00	0	-45	-69	737	5	27.306	37.4	23.6738	103	0	0
03-Sep-2012 16:13:00	00-Jan-0000 00:00:00	0	-45	-69	585	5	24.3821	32.4921	23.4341	71	0	0
03-Sep-2012 16:21:00	00-Jan-0000 00:00:00	0		-69	541	5	29.0294	39.3863	1.6559	85	0	0
03-Sep-2012 16:24:00	00-Jan-0000 00:00:00	0	-43	-69	554	5	31.944	39.1025	23.5267	67	0	0
03-Sep-2012 16:28:00	00-Jan-0000 00:00:00	0	-44	-69	545	5	23.3044	31.491	0.107569	85	0	0
03-Sep-2012 16:31:00	00-Jan-0000 00:00:00	0	-42	-69	520	5	22.8796	29.6954	0.304928	71	0	0
03-Sep-2012 16:35:00	00-Jan-0000 00:00:00	0		-69	632	5	33.6405	38.8932	22.8501	33	0	0
03-Sep-2012 16:39:00	00-Jan-0000 00:00:00	0	-47	-69	648	5	11.3326	17.1499	0.487935	41	0	0
03-Sep-2012 16:42:00	00-Jan-0000 00:00:00	0	-49	-69	737	5	32.1927	39.3767	22.8	68	0	0
03-Sep-2012 16:46:00	00-Jan-0000 00:00:00	0		-69	718	5	30.8699	36.9488	1.47357	41	0	0
03-Sep-2012 16:57:00	00-Jan-0000 00:00:00	0		-69	743	5	32.4101	38.7366	22.2598	49	0	0
03-Sep-2012 17:00:00	00-Jan-0000 00:00:00	0		-65	793	5	15.6809	21.298	22.7977	53	0	0
03-Sep-2012 17:04:00	00-Jan-0000 00:00:00	0	-44	-65	798	5	30.7714	39.457	23.1714	78	0	0
03-Sep-2012 17:07:00	00-Jan-0000 00:00:00	0	-45	-65	803	5	27.4908	34.1724	0.38512	54	0	0
03-Sep-2012 17:18:00	00-Jan-0000 00:00:00	0	-45	-65	621	5	34.1242	38.8932	0.0247228	52	0	0
03-Sep-2012 17:22:00	00-Jan-0000 00:00:00	0	-44	-65	545	5	17.2272	20.8839	22.4292	29	0	0
03-Sep-2012 17:25:00	00-Jan-0000 00:00:00	0		-65	535	5	30.6023	39.1543	1.71048	53	0	0
03-Sep-2012 17:32:00	00-Jan-0000 00:00:00	0	-42	-65	577	5	34.416	38.9614	23.2116	43	0	0
03-Sep-2012 17:36:00	00-Jan-0000 00:00:00	0	-42	-65	548	5	21.298	28.6166	22.8395	77	0	0
03-Sep-2012 17:43:00	00-Jan-0000 00:00:00	0	-41	-65	516	5	20.2062	25.0782	0.709251	40	0	0
03-Sep-2012 17:47:00	00-Jan-0000 00:00:00	0	-41	-65	541	5	30.6023	37.1146	1.05529	38	0	0
03-Sep-2012 17:54:00	00-Jan-0000 00:00:00	0	-40	-65	616	5	17.3334	22.5031	1.45343	42	0	0
03-Sep-2012 18:05:00	00-Jan-0000 00:00:00	0		-65	721	5	23.1764	30.6023	1.59367	55	0	0
03-Sep-2012 18:08:00	00-Jan-0000 00:00:00	0		-65	757	4	21.2325	29.361	1.26056	61	0	0
03-Sep-2012 18:12:00	00-Jan-0000 00:00:00	0	-48	-65	794	4	24.066	28.5324	1.16466	30	0	0
03-Sep-2012 18:15:00	00-Jan-0000 00:00:00	0	-48	-65	805	4	30.2988	39.2656	1.32044	74	0	0
03-Sep-2012 18:34:00	00-Jan-0000 00:00:00	0	-50	-65	847	5	15.5431	20.0395	22.1913	33	0	0
03-Sep-2012 18:38:00	00-Jan-0000 00:00:00	0		-65	908	5	25.878	38.8003	22.1463	114	0	0
03-Sep-2012 18:41:00	00-Jan-0000 00:00:00	0		-65	891	5	18.7134	24.3873	22.1975	66	0	0
03-Sep-2012 18:45:00	00-Jan-0000 00:00:00	0	-53	-65	853	5	10.5877	20.3777	0.331316	32	0	0
03-Sep-2012 18:48:00	00-Jan-0000 00:00:00	0	-54	-65	888	5	33.9327	39.185	1.10479	30	0	0
03-Sep-2012 18:59:00	00-Jan-0000 00:00:00	0	-51	-65	811	5	30.1207	39.2962	0.47346	30	0	0
03-Sep-2012 19:03:00	00-Jan-0000 00:00:00	0	-51	-71	807	5	31.1129	39.457	0.466513	69	0	0
03-Sep-2012 19:06:00	00-Jan-0000 00:00:00	0	-52	-71	792	5	31.6114	39.5467	0.473279	93	0	0
03-Sep-2012 19:10:00	00-Jan-0000 00:00:00	0	-57	-71	833	5	21.2057	29.4794	1.0295	76	0	0
03-Sep-2012 19:13:00	00-Jan-0000 00:00:00	0	-56	-71	876	5	30.3677	39.2527	0.663375	67	0	0
03-Sep-2012 19:16:00	00-Jan-0000 00:00:00	0	-54	-71	877	1	14.7706	19.7884	0.0499281	45	0	0
03-Sep-2012 19:17:00	00-Jan-0000 00:00:00	0	-54	-71	904	5	24.7812	29.8209	0.0322331	28	0	0
03-Sep-2012 19:20:00	00-Jan-0000 00:00:00	0	-56	-71	871	1	19.9572	27.7247	0.889915	78	0	0
03-Sep-2012 19:24:00	00-Jan-0000 00:00:00	0	-58	-71	951	5	35.2141	39.967	0.678052	63	0	0
03-Sep-2012 19:27:00	00-Jan-0000 00:00:00	0	-60	-71	897	1	10.2228	14.0953	0.673669	61	0	0
03-Sep-2012 19:28:00	00-Jan-0000 00:00:00	0	-60	-71	917	5	30.3155	39.4104	0.0244068	106	0	0
03-Sep-2012 19:31:00	00-Jan-0000 00:00:00	0	-61	-71	847	5	13.2673	16.3836	0.709948	35	0	0
03-Sep-2012 19:34:00	00-Jan-0000 00:00:00	0	-60	-71	819	0	10.2166	14.0953	0.0727477	65	0	0
03-Sep-2012 19:38:00	00-Jan-0000 00:00:00	0		-71	881	5	30.4405	39.1607	0.294272	62	0	0
03-Sep-2012 19:41:00	00-Jan-0000 00:00:00	0	-58	-71	846	0	10.6948	15.8216	0.0631301	102	0	0
03-Sep-2012 19:42:00	00-Jan-0000 00:00:00	0	-58	-71	863	5	18.2823	23.3044	23.5527	46	0	0
03-Sep-2012 19:45:00	00-Jan-0000 00:00:00	0	-59	-71	867	0	13.7683	19.644	0.295511	106	0	0
03-Sep-2012 19:46:00	00-Jan-0000 00:00:00	0		-71	842	5	12.637	19.1777	22.1321	59	0	0
03-Sep-2012 19:49:00	00-Jan-0000 00:00:00	0		-71	801	5	15.6809	18.9887	22.7618	27	0	0
03-Sep-2012 19:52:00	00-Jan-0000 00:00:00	0		-71	756	0	10.3947	17.3334	0.0700787	163	0	0
03-Sep-2012 20:11:00	00-Jan-0000 00:00:00	0		-67	641	2	27.9905	38.7987	0.331316	98	0	0
03-Sep-2012 21:01:00	00-Jan-0000 00:00:00	0	-47	-53	169	0	10.5578	16.4607	0.0592157	151	0	0
03-Sep-2012 21:05:00	00-Jan-0000 00:00:00	0		-53	191	0	11.7008	16.822	0.057435	102	0	0
03-Sep-2012 21:08:00	00-Jan-0000 00:00:00	0		-53	137	0	10.7007	15.8096	0.0631301	173	0	0
03-Sep-2012 21:12:00	00-Jan-0000 00:00:00	0	-43	-53	197	0	10.1295	15.3464	0.0675986	179	0	0
03-Sep-2012 21:15:00	00-Jan-0000 00:00:00	0	-43	-53	186	0	10.6948	15.8855	0.0611103	152	0	0
03-Sep-2012 21:19:00	00-Jan-0000 00:00:00	0		-53	170	0	10.6948	15.8855	0.0631301	165	0	0
03-Sep-2012 21:33:00	00-Jan-0000 00:00:00	0		-53	111	1	20.7074	26.5778	1.33559	78	0	0
03-Sep-2012 21:51:00	00-Jan-0000 00:00:00	0	-36	-53	391	1	18.5299	22.7715	0.483151	48	0	0
03-Sep-2012 21:55:00	00-Jan-0000 00:00:00	0		-53	500	1	16.2284	21.7973	0.0441566	88	0	0
03-Sep-2012 21:58:00	00-Jan-0000 00:00:00	0		-53	564	1	15.2222	18.7843	0.0526824	38	0	0
03-Sep-2012 22:02:00	00-Jan-0000 00:00:00	0	-36	-59	515	1	16.7541	21.9045	0.50631	90	0	0
03-Sep-2012 22:13:00	00-Jan-0000 00:00:00	0	-46	-59	557	0	10.2228	15.6365	22.1053	83	0	0
03-Sep-2012 22:16:00	00-Jan-0000 00:00:00	0	-46	-59	619	0	13.9872	20.1057	0.153731	94	0	0
03-Sep-2012 22:20:00	00-Jan-0000 00:00:00	0	-49	-59	659	0	11.1808	19.4627	0.823437	98	0	0
03-Sep-2012 22:23:00	00-Jan-0000 00:00:00	0		-59	679	0	13.2099	17.5907	0.057435	56	0	0
03-Sep-2012 22:27:00	00-Jan-0000 00:00:00	0	-53	-59	763	0	14.4807	18.1782	0.823437	90	0	0
03-Sep-2012 22:31:00	00-Jan-0000 00:00:00	0	-44	-59	741	0	11.7116	17.8231	0.0541768	112	0	0
03-Sep-2012 22:34:00	00-Jan-0000 00:00:00	0	-46	-59	766	0	11.3382	17.3334	1.0259	118	0	0
03-Sep-2012 22:38:00	00-Jan-0000 00:00:00	0		-59	696	0	10.3947	17.4535	0.0592157	114	0	0
03-Sep-2012 22:41:00	00-Jan-0000 00:00:00	0	-53	-59	636	0	10.865	16.7466	0.057435	110	0	0
03-Sep-2012 22:45:00	00-Jan-0000 00:00:00	0	-62	-59	532	0	10.0731	16.3217	0.0592157	137	0	0
03-Sep-2012 22:49:00	00-Jan-0000 00:00:00	0		-59	391	0	10.6948	16.0598	0.0611103	160	0	0
03-Sep-2012 22:52:00	00-Jan-0000 00:00:00	0		-59	353	0	10.4372	15.953	0.0631301	156	0	0
03-Sep-2012 22:56:00	00-Jan-0000 00:00:00	0	-59	-59	362	0	10.2228	15.3876	0.065288	193	0	0
03-Sep-2012 22:59:00	00-Jan-0000 00:00:00	0	-59	-59	351	0	10.1918	15.7414	0.0611103	146	0	0
03-Sep-2012 23:03:00	00-Jan-0000 00:00:00	0		-53	311	0	10.0731	14.8433	0.065288	188	0	0
03-Sep-2012 23:06:00	00-Jan-0000 00:00:00	0		-53	281	0	10.0731	15.0844	0.226648	127	0	0
03-Sep-2012 23:10:00	00-Jan-0000 00:00:00	0	-59	-53	279	0	10.0731	14.4194	0.210048	138	0	0
03-Sep-2012 23:14:00	00-Jan-0000 00:00:00	0		-53	308	0	10.0731	14.3622	0.0675986	155	0	0
03-Sep-2012 23:17:00	00-Jan-0000 00:00:00	0		-53	272	0	10.1295	14.4194	0.526113	96	0	0
03-Sep-2012 23:24:00	00-Jan-0000 00:00:00	0	-47	-53	350	0	10.0731	12.4554	0.925645	30	0	0
02-Oct-2013 00:58:00	00-Jan-0000 00:00:00	0		-1	170	5	23.4911	30.328	0.797898	55	0	0
02-Oct-2013 01:05:00	00-Jan-0000 00:00:00	0	1	2	178	5	33.9904	38.9452	22.1882	48	0	0
02-Oct-2013 01:08:00	00-Jan-0000 00:00:00	0	0	2	163	5	34.2409	39.1963	22.3047	34	0	0
02-Oct-2013 01:15:00	00-Jan-0000 00:00:00	0		2	236	5	35.3737	39.8607	22.7669	50	0	0
02-Oct-2013 01:37:00	02-Oct-2013 01:58:00	1	-1	2	246	5	11.9841	15.6365	22.4392	28	10.6639	67.6137
02-Oct-2013 01:40:00	02-Oct-2013 01:58:00	1		2	275	5	25.657	39.6665	1.21187	66	10.6639	67.6137
02-Oct-2013 01:41:00	02-Oct-2013 01:58:00	1	-1	2	279	5	15.2388	21.8785	0.0452017	80	10.6639	67.6137
02-Oct-2013 01:48:00	02-Oct-2013 01:58:00	1	1	2	324	5	27.5552	38.9338	0.480951	38	10.6639	67.6137
02-Oct-2013 01:55:00	02-Oct-2013 01:58:00	1	3	2	237	5	16.6594	29.2271	0.739582	112	10.6639	67.6137
02-Oct-2013 02:01:00	02-Oct-2013 01:58:00	1	47	30	1244	5	19.8012	26.5516	1.61794	42	10.6639	67.6137
02-Oct-2013 02:08:00	02-Oct-2013 01:58:00	1		30	1367	5	31.9162	39.2415	22.8343	64	10.6639	67.6137
02-Oct-2013 02:09:00	02-Oct-2013 01:58:00	1	35	30	1454	5	29.4901	39.2253	23.4562	58	10.6639	67.6137
02-Oct-2013 02:16:00	00-Jan-0000 00:00:00	0	27	30	1103	5	11.4216	20.0174	22.5738	84	0	0
02-Oct-2013 02:20:00	00-Jan-0000 00:00:00	0		30	912	5	10.9289	18.3687	22.6255	82	0	0
02-Oct-2013 02:24:00	00-Jan-0000 00:00:00	0	28	30	970	5	33.008	39.0782	1.24879	59	0	0
02-Oct-2013 02:27:00	00-Jan-0000 00:00:00	0	30	30	818	5	31.6034	39.7319	1.28176	108	0	0
02-Oct-2013 02:56:00	00-Jan-0000 00:00:00	0		30	1720	4	23.001	34.0184	0.463961	97	0	0
02-Oct-2013 06:39:00	00-Jan-0000 00:00:00	0	-90	-64	846	0	11.7008	16.4607	0.0675986	41	0	0
02-Oct-2013 06:53:00	00-Jan-0000 00:00:00	0		-64	611	0	11.7008	19.935	0.0700787	96	0	0
02-Oct-2013 07:00:00	00-Jan-0000 00:00:00	0	-80	-67	497	0	10.1918	20.2531	0.0727477	116	0	0
02-Oct-2013 07:07:00	00-Jan-0000 00:00:00	0		-67	435	0	10.1918	20.9263	0.0727477	162	0	0
02-Oct-2013 07:15:00	00-Jan-0000 00:00:00	0		-67	486	0	10.1918	19.1282	0.0787459	159	0	0
02-Oct-2013 07:22:00	00-Jan-0000 00:00:00	0	-66	-67	471	0	10.1918	21.1549	0.0787459	150	0	0
02-Oct-2013 07:29:00	00-Jan-0000 00:00:00	0		-67	470	0	10.0731	18.2268	0.40915	103	0	0
02-Oct-2013 07:36:00	00-Jan-0000 00:00:00	0	-70	-67	351	0	10.0731	17.5511	0.570726	98	0	0
02-Oct-2013 07:43:00	00-Jan-0000 00:00:00	0		-67	321	0	10.0731	16.6556	0.797106	58	0	0
02-Oct-2013 11:18:00	00-Jan-0000 00:00:00	0	-52	-55	215	5	31.7113	39.0361	22.7297	63	0	0
02-Oct-2013 11:46:00	00-Jan-0000 00:00:00	0	-55	-55	241	5	26.3194	33.9495	0.144072	66	0	0
02-Oct-2013 11:54:00	00-Jan-0000 00:00:00	0	-62	-55	169	5	33.0463	39.2962	0.333536	69	0	0
02-Oct-2013 12:01:00	00-Jan-0000 00:00:00	0	-62	-60	320	5	32.0508	39.0361	22.7484	76	0	0
02-Oct-2013 12:15:00	00-Jan-0000 00:00:00	0	-57	-60	267	5	28.7027	37.8842	23.277	56	0	0
02-Oct-2013 12:29:00	00-Jan-0000 00:00:00	0	-56	-60	136	5	35.9011	39.0782	22.421	26	0	0
02-Oct-2013 12:37:00	00-Jan-0000 00:00:00	0	-59	-60	66	5	35.4344	39.4586	1.3892	34	0	0
02-Oct-2013 13:12:00	00-Jan-0000 00:00:00	0		-58	94	5	16.4338	23.62	22.6633	60	0	0
02-Oct-2013 13:47:00	00-Jan-0000 00:00:00	0	-56	-58	115	5	30.596	38.7203	22.5568	61	0	0
02-Oct-2013 13:59:00	00-Jan-0000 00:00:00	0	-55	-58	208	5	34.3405	38.9078	0.0247228	39	0	0
02-Oct-2013 14:02:00	00-Jan-0000 00:00:00	0	-55	-54	225	5	24.8449	35.9927	23.0342	82	0	0
02-Oct-2013 14:06:00	00-Jan-0000 00:00:00	0		-54	197	5	21.8785	26.0608	0.348043	30	0	0
02-Oct-2013 14:16:00	00-Jan-0000 00:00:00	0	-52	-54	104	5	13.8827	21.7886	22.4746	76	0	0
02-Oct-2013 14:20:00	00-Jan-0000 00:00:00	0		-54	184	5	33.7531	38.7056	1.66697	29	0	0
02-Oct-2013 14:42:00	00-Jan-0000 00:00:00	0		-54	162	5	24.9948	32.6785	0.410498	52	0	0
02-Oct-2013 14:44:00	00-Jan-0000 00:00:00	0	-51	-54	149	5	30.6023	38.8932	22.7848	65	0	0
02-Oct-2013 14:49:00	00-Jan-0000 00:00:00	0	-51	-54	136	5	35.3199	38.9614	0.522707	29	0	0
02-Oct-2013 14:56:00	00-Jan-0000 00:00:00	0		-54	136	5	34.8945	39.3671	1.16837	45	0	0
02-Oct-2013 15:03:00	00-Jan-0000 00:00:00	0	-51	-50	173	5	27.7725	39.2656	22.3998	104	0	0
02-Oct-2013 15:32:00	00-Jan-0000 00:00:00	0	-50	-50	172	5	32.1769	39.6027	22.0719	80	0	0
02-Oct-2013 15:39:00	00-Jan-0000 00:00:00	0	-51	-50	196	5	24.2885	38.9078	23.7004	78	0	0
02-Oct-2013 15:47:00	00-Jan-0000 00:00:00	0		-50	221	5	21.4165	29.2271	0.773828	77	0	0
02-Oct-2013 16:01:00	00-Jan-0000 00:00:00	0		-45	430	5	25.878	36.9094	22.1144	112	0	0
02-Oct-2013 16:08:00	00-Jan-0000 00:00:00	0	-51	-45	541	5	31.3702	39.9701	23.6207	98	0	0
02-Oct-2013 16:29:00	00-Jan-0000 00:00:00	0		-45	531	5	33.1362	39.5003	22.5965	63	0	0
02-Oct-2013 16:44:00	00-Jan-0000 00:00:00	0	-47	-45	702	5	34.8509	39.9701	0.0244068	69	0	0
02-Oct-2013 16:51:00	00-Jan-0000 00:00:00	0	-47	-45	767	5	16.4684	20.3	22.2412	38	0	0
02-Oct-2013 16:58:00	00-Jan-0000 00:00:00	0	-44	-45	723	5	31.7891	38.989	22.9746	41	0	0
02-Oct-2013 17:05:00	00-Jan-0000 00:00:00	0	-42	-39	692	5	28.2403	39.7319	1.25272	130	0	0
02-Oct-2013 17:27:00	00-Jan-0000 00:00:00	0	-43	-39	754	5	20.808	31.0702	22.56	116	0	0
02-Oct-2013 17:34:00	00-Jan-0000 00:00:00	0		-39	714	5	15.8096	22.7965	22.6265	66	0	0
02-Oct-2013 17:55:00	00-Jan-0000 00:00:00	0	-41	-39	616	5	32.9466	39.457	0.571779	52	0	0
02-Oct-2013 18:02:00	00-Jan-0000 00:00:00	0		-38	484	5	14.7062	21.1908	22.6835	89	0	0
02-Oct-2013 18:45:00	00-Jan-0000 00:00:00	0	-42	-38	452	3	29.3179	34.8655	23.7746	34	0	0
02-Oct-2013 18:52:00	00-Jan-0000 00:00:00	0	-45	-38	471	3	27.2968	34.8655	0.0279828	58	0	0
02-Oct-2013 19:06:00	00-Jan-0000 00:00:00	0	-45	-43	636	2	21.7973	27.3523	23.5277	62	0	0
02-Oct-2013 22:42:00	00-Jan-0000 00:00:00	0	-49	-50	537	4	20.808	29.5951	0.66607	85	0	0
02-Oct-2013 23:03:00	00-Jan-0000 00:00:00	0		-43	352	5	21.0108	25.6422	0.442631	41	0	0
11-Apr-2014 17:56:00	00-Jan-0000 00:00:00	0		-5	361	4	17.641	24.7428	22.9767	77	0	0
11-Apr-2014 21:03:00	00-Jan-0000 00:00:00	0	-18	-28	620	1	12.7268	20.7928	0.0474475	100	0	0
11-Apr-2014 21:17:00	00-Jan-0000 00:00:00	0	-21	-28	645	0	15.0844	19.5827	22.0926	29	0	0
11-Apr-2014 21:42:00	00-Jan-0000 00:00:00	0	-25	-28	581	0	12.1727	19.1282	22.0382	46	0	0
11-Apr-2014 21:46:00	00-Jan-0000 00:00:00	0	-25	-28	555	0	10.6948	17.1277	0.0611103	102	0	0
11-Apr-2014 21:49:00	00-Jan-0000 00:00:00	0	-25	-28	514	0	12.8357	17.7911	22.1321	38	0	0
11-Apr-2014 21:53:00	00-Jan-0000 00:00:00	0		-28	486	0	11.5154	17.5907	22.182	75	0	0
11-Apr-2014 22:00:00	00-Jan-0000 00:00:00	0	-25	-34	489	0	10.865	13.8827	22.4586	29	0	0
11-Apr-2014 22:07:00	00-Jan-0000 00:00:00	0		-34	587	0	11.7116	17.7911	22.0597	50	0	0
11-Apr-2014 22:11:00	00-Jan-0000 00:00:00	0	-27	-34	537	0	10.5877	14.4194	1.14571	40	0	0
11-Apr-2014 22:47:00	00-Jan-0000 00:00:00	0	-34	-34	616	0	10.0731	14.6933	22.2489	42	0	0
11-Apr-2014 22:57:00	00-Jan-0000 00:00:00	0		-34	540	0	10.0731	14.996	22.2442	88	0	0
11-Apr-2014 23:01:00	00-Jan-0000 00:00:00	0	-34	-46	513	0	10.0731	14.0459	22.5466	39	0	0
11-Apr-2014 23:05:00	00-Jan-0000 00:00:00	0	-35	-46	484	0	10.0731	13.8233	0.0787459	49	0	0
11-Apr-2014 23:12:00	00-Jan-0000 00:00:00	0	-37	-46	645	0	10.0731	14.0953	0.0821318	74	0	0
11-Apr-2014 23:15:00	00-Jan-0000 00:00:00	0	-37	-46	615	0	10.0731	12.5111	0.0942949	39	0	0
12-Apr-2014 08:00:00	00-Jan-0000 00:00:00	0		-80	568	0	10.7007	16.2829	0.851916	73	0	0
12-Apr-2014 08:21:00	00-Jan-0000 00:00:00	0	-89	-80	470	0	11.3382	20.4769	0.863839	92	0	0
12-Apr-2014 08:32:00	00-Jan-0000 00:00:00	0	-92	-80	509	0	10.0731	12.9046	22.7561	40	0	0
12-Apr-2014 08:50:00	00-Jan-0000 00:00:00	0	-89	-80	632	0	10.1918	16.4261	0.0858219	31	0	0
12-Apr-2014 17:49:00	00-Jan-0000 00:00:00	0	-35	-52	247	4	19.1282	29.8294	22.0005	114	0	0
12-Apr-2014 17:53:00	00-Jan-0000 00:00:00	0		-52	294	4	11.6629	17.7019	22.4746	53	0	0
12-Apr-2014 18:15:00	00-Jan-0000 00:00:00	0	-34	-47	253	4	15.3258	19.83	22.7238	35	0	0
12-Apr-2014 18:22:00	00-Jan-0000 00:00:00	0		-47	264	3	12.021	20.808	22.7122	76	0	0
12-Apr-2014 18:36:00	00-Jan-0000 00:00:00	0		-47	281	3	11.5319	15.5675	22.7581	40	0	0
12-Apr-2014 18:43:00	00-Jan-0000 00:00:00	0	-30	-47	346	3	27.9021	34.0184	23.0681	44	0	0
12-Apr-2014 19:05:00	00-Jan-0000 00:00:00	0	-31	-44	294	3	24.7428	32.4394	23.0342	69	0	0
12-Apr-2014 19:08:00	00-Jan-0000 00:00:00	0	-30	-44	336	3	23.4911	31.946	22.8353	98	0	0
12-Apr-2014 19:33:00	00-Jan-0000 00:00:00	0	-29	-44	366	2	11.0441	14.8433	22.5183	33	0	0
12-Apr-2014 19:37:00	00-Jan-0000 00:00:00	0	-30	-44	381	2	18.3687	27.8022	22.8942	76	0	0
12-Apr-2014 19:44:00	00-Jan-0000 00:00:00	0	-35	-44	376	2	13.253	17.7019	22.4746	48	0	0
12-Apr-2014 19:58:00	00-Jan-0000 00:00:00	0	-35	-44	410	2	12.9291	16.4684	22.3024	30	0	0
12-Apr-2014 20:02:00	00-Jan-0000 00:00:00	0	-34	-51	374	2	23.2772	30.9068	0.965792	72	0	0
12-Apr-2014 20:20:00	00-Jan-0000 00:00:00	0		-51	326	1	15.1639	22.6433	22.2887	88	0	0
12-Apr-2014 20:31:00	00-Jan-0000 00:00:00	0		-51	400	1	16.1698	22.5171	22.6719	64	0	0
12-Apr-2014 20:38:00	00-Jan-0000 00:00:00	0	-41	-51	330	1	13.1186	21.1908	22.8377	76	0	0
12-Apr-2014 20:42:00	00-Jan-0000 00:00:00	0		-51	289	1	11.5319	16.7806	22.6255	56	0	0
12-Apr-2014 20:45:00	00-Jan-0000 00:00:00	0		-51	277	1	16.2945	21.9045	22.7626	61	0	0
12-Apr-2014 20:59:00	00-Jan-0000 00:00:00	0		-51	266	1	10.3947	13.5738	22.1728	30	0	0
12-Apr-2014 21:14:00	00-Jan-0000 00:00:00	0	-38	-49	265	0	10.2228	14.0459	22.1728	41	0	0
12-Apr-2014 21:17:00	00-Jan-0000 00:00:00	0	-38	-49	269	0	10.2228	14.4194	22.0926	58	0	0
12-Apr-2014 21:21:00	00-Jan-0000 00:00:00	0	-38	-49	283	0	10.0731	15.5675	22.482	79	0	0
12-Apr-2014 21:25:00	00-Jan-0000 00:00:00	0	-39	-49	285	0	10.3397	14.7062	22.4586	61	0	0
12-Apr-2014 21:39:00	00-Jan-0000 00:00:00	0	-39	-49	236	0	10.6948	15.7735	0.0700787	59	0	0
12-Apr-2014 21:42:00	00-Jan-0000 00:00:00	0	-40	-49	209	0	10.6948	16.7541	22.3086	90	0	0
12-Apr-2014 21:46:00	00-Jan-0000 00:00:00	0	-41	-49	178	0	10.6948	16.822	0.057435	105	0	0
12-Apr-2014 21:53:00	00-Jan-0000 00:00:00	0		-49	143	0	10.2228	14.52	22.3158	52	0	0
12-Apr-2014 21:57:00	00-Jan-0000 00:00:00	0	-41	-49	131	0	10.865	18.1782	22.243	128	0	0
12-Apr-2014 22:00:00	00-Jan-0000 00:00:00	0	-41	-45	122	0	10.3947	14.7062	22.2455	52	0	0
12-Apr-2014 22:04:00	00-Jan-0000 00:00:00	0		-45	118	0	10.3397	16.2945	0.0787459	113	0	0
12-Apr-2014 22:08:00	00-Jan-0000 00:00:00	0	-41	-45	119	0	10.3947	17.4026	22.1728	112	0	0
12-Apr-2014 22:11:00	00-Jan-0000 00:00:00	0	-41	-45	119	0	10.6948	16.5527	0.0631301	188	0	0
12-Apr-2014 22:15:00	00-Jan-0000 00:00:00	0		-45	103	0	10.3947	17.4026	22.1053	118	0	0
12-Apr-2014 22:18:00	00-Jan-0000 00:00:00	0		-45	95	0	10.5578	16.1698	0.0898592	83	0	0
12-Apr-2014 22:22:00	00-Jan-0000 00:00:00	0	-42	-45	92	0	10.1295	14.0459	0.730271	57	0	0
12-Apr-2014 22:25:00	00-Jan-0000 00:00:00	0	-42	-45	90	0	10.4372	14.822	0.065288	89	0	0
12-Apr-2014 22:29:00	00-Jan-0000 00:00:00	0		-45	95	0	10.8008	15.9768	22.0089	26	0	0
12-Apr-2014 22:33:00	00-Jan-0000 00:00:00	0	-41	-45	125	0	10.0731	13.4002	22.2489	40	0	0
12-Apr-2014 22:36:00	00-Jan-0000 00:00:00	0	-41	-45	131	0	10.0731	14.8433	22.0272	76	0	0
12-Apr-2014 22:40:00	00-Jan-0000 00:00:00	0		-45	120	0	10.2228	15.8096	0.0898592	94	0	0
12-Apr-2014 22:43:00	00-Jan-0000 00:00:00	0		-45	139	0	10.1918	13.2291	0.0727477	52	0	0
12-Apr-2014 22:47:00	00-Jan-0000 00:00:00	0	-39	-45	162	0	10.0731	15.3464	0.0821318	120	0	0
12-Apr-2014 22:51:00	00-Jan-0000 00:00:00	0	-38	-45	170	0	10.0731	14.52	22.0926	79	0	0
12-Apr-2014 22:58:00	00-Jan-0000 00:00:00	0	-39	-45	175	0	10.0731	14.0459	22.247	67	0	0
12-Apr-2014 23:12:00	12-Apr-2014 23:38:00	1	-40	-43	198	0	10.0731	14.6286	0.0787459	103	10.6639	67.6137
12-Apr-2014 23:16:00	12-Apr-2014 23:38:00	1	-39	-43	236	0	10.0731	13.7268	0.0787459	104	10.6639	67.6137
12-Apr-2014 23:30:00	12-Apr-2014 23:38:00	1	-41	-43	248	0	10.0731	14.0459	22.0272	79	10.6639	67.6137
12-Apr-2014 23:34:00	12-Apr-2014 23:38:00	1		-43	261	0	10.0731	13.1041	22.0058	60	10.6639	67.6137
12-Apr-2014 23:37:00	12-Apr-2014 23:38:00	1		-43	241	0	10.0731	11.9152	0.0942949	29	10.6639	67.6137
12-Apr-2014 23:44:00	12-Apr-2014 23:38:00	1	-41	-43	290	0	10.0731	12.6019	22.0058	26	10.6639	67.6137
12-Apr-2014 23:52:00	12-Apr-2014 23:38:00	1	-42	-43	332	0	10.0731	12.1571	22.0058	31	10.6639	67.6137
27-Aug-2014 00:00:00	00-Jan-0000 00:00:00	0	2	8	85	5	17.7804	24.496	23.3884	51	0	0
27-Aug-2014 00:14:00	00-Jan-0000 00:00:00	0	2	8	71	5	33.3191	39.8321	1.67609	62	0	0
27-Aug-2014 00:43:00	00-Jan-0000 00:00:00	0	4	8	71	5	34.4142	39.0507	23.5527	49	0	0
27-Aug-2014 01:04:00	00-Jan-0000 00:00:00	0		7	66	5	23.4991	34.1724	0.385934	100	0	0
27-Aug-2014 01:12:00	00-Jan-0000 00:00:00	0		7	64	5	11.5319	14.8433	0.487935	36	0	0
27-Aug-2014 01:33:00	00-Jan-0000 00:00:00	0	4	7	69	5	16.2751	22.3337	0.129432	48	0	0
27-Aug-2014 01:47:00	00-Jan-0000 00:00:00	0	4	7	75	5	34.0016	39.8321	22.0008	51	0	0
27-Aug-2014 01:51:00	00-Jan-0000 00:00:00	0	5	7	73	5	34.4436	39.8321	22.0008	46	0	0
27-Aug-2014 01:55:00	00-Jan-0000 00:00:00	0	6	7	83	5	29.9458	39.8321	22.0008	85	0	0
27-Aug-2014 01:58:00	00-Jan-0000 00:00:00	0	6	7	85	5	32.8524	39.8305	22.0719	76	0	0
27-Aug-2014 02:05:00	00-Jan-0000 00:00:00	0	4	7	74	5	26.7795	39.1543	1.70334	106	0	0
27-Aug-2014 02:09:00	00-Jan-0000 00:00:00	0	5	7	73	5	36.012	39.6234	22.0076	31	0	0
27-Aug-2014 02:13:00	00-Jan-0000 00:00:00	0	4	7	76	5	32.1769	39.3863	22.0519	82	0	0
27-Aug-2014 02:16:00	00-Jan-0000 00:00:00	0	4	7	79	5	18.9887	24.2415	0.952073	34	0	0
27-Aug-2014 02:23:00	00-Jan-0000 00:00:00	0		7	89	5	21.8321	33.1171	22.2006	90	0	0
27-Aug-2014 02:34:00	00-Jan-0000 00:00:00	0		7	108	5	30.6725	39.7319	1.24879	104	0	0
27-Aug-2014 02:38:00	00-Jan-0000 00:00:00	0	4	7	108	5	31.0743	38.9955	1.42522	90	0	0
27-Aug-2014 02:41:00	00-Jan-0000 00:00:00	0	5	7	102	5	31.9579	39.8321	1.69756	75	0	0
27-Aug-2014 03:06:00	00-Jan-0000 00:00:00	0	4	8	100	5	27.2968	39.3912	0.0247228	129	0	0
27-Aug-2014 03:14:00	00-Jan-0000 00:00:00	0	11	8	110	5	35.3199	39.3735	0.47346	37	0	0
27-Aug-2014 03:17:00	00-Jan-0000 00:00:00	0	11	8	136	5	36.3687	39.5467	1.32592	26	0	0
27-Aug-2014 03:24:00	00-Jan-0000 00:00:00	0		8	166	5	33.008	39.0782	1.28176	51	0	0
27-Aug-2014 03:28:00	00-Jan-0000 00:00:00	0	6	8	193	5	33.3571	39.0247	1.18582	42	0	0
27-Aug-2014 03:46:00	27-Aug-2014 04:04:00	1	1	8	322	5	28.3522	38.9273	22.0786	97	10.6639	67.6137
27-Aug-2014 03:49:00	27-Aug-2014 04:04:00	1	1	8	290	5	28.3566	39.1025	23.5465	101	10.6639	67.6137
27-Aug-2014 04:00:00	27-Aug-2014 04:04:00	1	-2	-3	266	5	24.3015	31.7273	1.66214	49	10.6639	67.6137
27-Aug-2014 04:07:00	27-Aug-2014 04:04:00	1		-3	259	5	33.9774	39.8305	22.0719	59	10.6639	67.6137
27-Aug-2014 04:22:00	00-Jan-0000 00:00:00	0	-13	-3	285	5	24.4106	34.4215	22.4364	95	0	0
27-Aug-2014 04:29:00	00-Jan-0000 00:00:00	0		-3	230	5	26.8503	39.4361	23.6207	132	0	0
27-Aug-2014 04:32:00	00-Jan-0000 00:00:00	0		-3	219	5	22.1773	29.9754	0.583077	76	0	0
27-Aug-2014 04:36:00	00-Jan-0000 00:00:00	0	-12	-3	224	5	26.0535	37.525	22.844	119	0	0
27-Aug-2014 04:43:00	00-Jan-0000 00:00:00	0		-3	254	5	25.2843	35.9205	0.0271862	105	0	0
27-Aug-2014 04:47:00	00-Jan-0000 00:00:00	0	-13	-3	261	5	32.6572	39.8607	1.48272	89	0	0
27-Aug-2014 04:54:00	00-Jan-0000 00:00:00	0		-3	241	5	30.6911	38.989	22.9658	59	0	0
27-Aug-2014 05:01:00	00-Jan-0000 00:00:00	0	-17	-15	253	5	29.2639	39.3863	22.0203	94	0	0
27-Aug-2014 05:05:00	00-Jan-0000 00:00:00	0	-17	-15	276	5	30.1543	39.1543	22.0561	77	0	0
27-Aug-2014 05:12:00	00-Jan-0000 00:00:00	0	-18	-15	294	5	33.3571	39.9131	0.0244068	89	0	0
27-Aug-2014 05:15:00	00-Jan-0000 00:00:00	0	-19	-15	281	5	30.4093	39.9226	22.2117	119	0	0
27-Aug-2014 05:23:00	00-Jan-0000 00:00:00	0		-15	307	5	26.3866	36.1663	0.275645	90	0	0
27-Aug-2014 05:37:00	00-Jan-0000 00:00:00	0		-15	319	5	22.5452	30.6725	22.2688	65	0	0
27-Aug-2014 05:41:00	00-Jan-0000 00:00:00	0	-25	-15	344	5	15.4737	22.6516	22.5466	61	0	0
27-Aug-2014 05:44:00	00-Jan-0000 00:00:00	0	-26	-15	346	5	11.9841	21.9996	22.182	87	0	0
27-Aug-2014 08:34:00	00-Jan-0000 00:00:00	0		-39	439	4	21.095	29.1056	22.9579	72	0	0
27-Aug-2014 08:56:00	00-Jan-0000 00:00:00	0		-39	436	5	34.0184	39.8528	22.9931	68	0	0
27-Aug-2014 09:03:00	00-Jan-0000 00:00:00	0	-53	-50	417	5	35.2141	38.989	23.0296	28	0	0
27-Aug-2014 09:10:00	00-Jan-0000 00:00:00	0		-50	382	5	30.3677	39.6426	23.08	116	0	0
27-Aug-2014 09:14:00	00-Jan-0000 00:00:00	0	-52	-50	380	5	28.0108	38.989	22.9949	95	0	0
27-Aug-2014 09:32:00	00-Jan-0000 00:00:00	0	-56	-50	293	5	33.9495	39.0782	22.421	53	0	0
27-Aug-2014 09:39:00	00-Jan-0000 00:00:00	0	-58	-50	296	5	34.1242	38.8932	22.6835	55	0	0
27-Aug-2014 09:53:00	00-Jan-0000 00:00:00	0		-50	401	5	11.5319	38.872	0.760732	67	0	0
27-Aug-2014 10:08:00	00-Jan-0000 00:00:00	0	-60	-59	605	5	20.8293	31.5473	0.206271	85	0	0
27-Aug-2014 10:33:00	00-Jan-0000 00:00:00	0	-64	-59	659	5	29.0512	38.6024	0.32483	75	0	0
27-Aug-2014 10:40:00	00-Jan-0000 00:00:00	0		-59	707	5	24.496	30.6147	23.384	33	0	0
27-Aug-2014 10:44:00	00-Jan-0000 00:00:00	0	-67	-59	627	5	24.9567	31.18	0.757203	45	0	0
27-Aug-2014 10:47:00	00-Jan-0000 00:00:00	0	-68	-59	628	5	28.8149	38.9663	0.0279828	90	0	0
27-Aug-2014 11:01:00	00-Jan-0000 00:00:00	0	-69	-64	661	5	33.9495	39.1025	0.231215	47	0	0
27-Aug-2014 11:05:00	00-Jan-0000 00:00:00	0	-69	-64	715	5	29.8124	39.5067	0.0247228	111	0	0
27-Aug-2014 11:09:00	00-Jan-0000 00:00:00	0	-69	-64	781	5	33.7531	38.9273	1.62639	43	0	0
27-Aug-2014 11:16:00	00-Jan-0000 00:00:00	0	-68	-64	653	5	28.5013	38.3821	0.781387	63	0	0
27-Aug-2014 11:30:00	00-Jan-0000 00:00:00	0	-68	-64	814	5	36.4574	39.8321	22.0519	27	0	0
27-Aug-2014 11:41:00	00-Jan-0000 00:00:00	0	-69	-64	796	5	10.6948	15.272	0.0675986	41	0	0
27-Aug-2014 11:55:00	00-Jan-0000 00:00:00	0	-70	-64	850	5	30.9068	38.3854	1.16277	44	0	0
27-Aug-2014 11:59:00	00-Jan-0000 00:00:00	0		-64	833	5	10.6948	39.4104	0.0244068	64	0	0
27-Aug-2014 12:06:00	00-Jan-0000 00:00:00	0	-68	-59	884	5	26.9913	39.2962	0.412082	101	0	0
27-Aug-2014 12:10:00	00-Jan-0000 00:00:00	0		-59	929	5	34.3847	38.9663	0.07416	49	0	0
27-Aug-2014 12:31:00	00-Jan-0000 00:00:00	0	-71	-59	935	5	35.7793	39.6027	22.0519	43	0	0
27-Aug-2014 12:38:00	00-Jan-0000 00:00:00	0		-59	932	5	30.2988	39.7319	1.24879	101	0	0
27-Aug-2014 12:56:00	00-Jan-0000 00:00:00	0	-68	-59	978	5	30.9457	38.8932	0.945477	58	0	0
27-Aug-2014 13:00:00	00-Jan-0000 00:00:00	0	-68	-56	899	5	29.3093	39.3912	0.0244068	71	0	0
27-Aug-2014 13:03:00	00-Jan-0000 00:00:00	0	-68	-56	812	5	35.7793	39.4024	22.1177	37	0	0
27-Aug-2014 13:14:00	00-Jan-0000 00:00:00	0	-68	-56	890	5	32.6378	39.8321	22.0203	70	0	0
27-Aug-2014 13:43:00	00-Jan-0000 00:00:00	0		-56	1004	5	11.2654	14.2694	0.0675986	30	0	0
27-Aug-2014 14:14:00	00-Jan-0000 00:00:00	0		-63	1159	5	16.4261	23.6281	1.59274	44	0	0
27-Aug-2014 14:25:00	00-Jan-0000 00:00:00	0		-63	897	5	32.9754	39.9765	1.0701	84	0	0
27-Aug-2014 14:28:00	00-Jan-0000 00:00:00	0		-63	1002	5	20.2531	27.2968	0.0352038	48	0	0
27-Aug-2014 14:35:00	00-Jan-0000 00:00:00	0	-77	-63	1137	5	33.3343	39.4361	23.7098	68	0	0
27-Aug-2014 14:39:00	00-Jan-0000 00:00:00	0		-63	1026	5	33.9904	39.5179	0.93255	49	0	0
27-Aug-2014 14:53:00	00-Jan-0000 00:00:00	0		-63	1273	5	30.4821	39.657	1.37201	93	0	0
27-Aug-2014 15:01:00	00-Jan-0000 00:00:00	0	-80	-72	1037	5	32.4979	39.3397	1.09052	61	0	0
27-Aug-2014 15:04:00	00-Jan-0000 00:00:00	0	-78	-72	1032	5	10.6948	14.8901	0.065288	64	0	0
27-Aug-2014 15:11:00	00-Jan-0000 00:00:00	0	-78	-72	992	5	15.1931	19.615	0.847409	37	0	0
27-Aug-2014 15:22:00	00-Jan-0000 00:00:00	0		-72	1098	5	34.252	39.5003	1.09052	57	0	0
27-Aug-2014 15:29:00	00-Jan-0000 00:00:00	0	-75	-72	1117	5	35.2033	39.3397	1.13835	30	0	0
27-Aug-2014 16:02:00	00-Jan-0000 00:00:00	0	-73	-77	1057	5	24.977	31.7273	1.66671	45	0	0
27-Aug-2014 16:19:00	00-Jan-0000 00:00:00	0	-71	-77	956	5	11.6629	15.4737	0.927185	28	0	0
27-Aug-2014 16:23:00	00-Jan-0000 00:00:00	0		-77	1015	5	11.5319	16.4607	0.412927	47	0	0
27-Aug-2014 16:30:00	00-Jan-0000 00:00:00	0	-75	-77	1030	5	11.1808	14.996	0.78891	35	0	0
27-Aug-2014 16:48:00	00-Jan-0000 00:00:00	0	-74	-77	925	5	11.0499	16.0045	1.19616	36	0	0
27-Aug-2014 17:10:00	00-Jan-0000 00:00:00	0	-72	-74	938	5	29.3352	39.4104	23.6928	101	0	0
27-Aug-2014 17:24:00	00-Jan-0000 00:00:00	0	-71	-74	877	5	33.0329	39.3622	0.727114	54	0	0
27-Aug-2014 17:28:00	00-Jan-0000 00:00:00	0		-74	988	5	25.3368	34.2335	0.730271	72	0	0
27-Aug-2014 17:35:00	00-Jan-0000 00:00:00	0	-73	-74	863	5	33.0195	38.8932	0.972412	36	0	0
27-Aug-2014 17:38:00	00-Jan-0000 00:00:00	0	-73	-74	925	5	34.8782	38.7056	22.1395	28	0	0
27-Aug-2014 17:53:00	00-Jan-0000 00:00:00	0		-74	964	5	20.328	29.5501	0.260454	67	0	0
27-Aug-2014 18:11:00	00-Jan-0000 00:00:00	0	-86	-80	1092	5	20.0174	23.7563	0.544961	30	0	0
27-Aug-2014 18:36:00	00-Jan-0000 00:00:00	0		-80	1079	5	34.5463	38.8769	0.374505	50	0	0
27-Aug-2014 18:39:00	00-Jan-0000 00:00:00	0	-83	-80	905	5	31.3702	38.9338	23.6883	42	0	0
27-Aug-2014 18:50:00	00-Jan-0000 00:00:00	0		-80	1037	5	25.063	32.8312	22.4759	50	0	0
27-Aug-2014 19:15:00	00-Jan-0000 00:00:00	0		-79	923	5	26.2977	37.9092	22.5861	85	0	0
27-Aug-2014 20:22:00	00-Jan-0000 00:00:00	0	-75	-79	738	5	11.3382	15.4737	22.3942	32	0	0
27-Aug-2014 20:29:00	00-Jan-0000 00:00:00	0	-76	-79	788	5	21.6019	29.4772	1.61794	57	0	0
27-Aug-2014 20:33:00	00-Jan-0000 00:00:00	0	-75	-79	731	5	10.6948	13.2673	0.0756281	26	0	0
27-Aug-2014 20:36:00	00-Jan-0000 00:00:00	0	-75	-79	664	5	10.7184	15.8096	22.3245	73	0	0
27-Aug-2014 20:40:00	00-Jan-0000 00:00:00	0	-74	-79	709	5	10.7007	14.3622	22.3245	35	0	0
27-Aug-2014 22:06:00	00-Jan-0000 00:00:00	0	-70	-66	362	5	22.8796	35.0465	0.225375	115	0	0
27-Aug-2014 22:13:00	00-Jan-0000 00:00:00	0	-69	-66	293	5	32.8312	39.4104	0.0244068	76	0	0
27-Aug-2014 22:17:00	00-Jan-0000 00:00:00	0	-69	-66	276	5	33.3343	39.3912	0.0244068	60	0	0
27-Aug-2014 22:20:00	27-Aug-2014 22:50:00	1	-69	-66	253	5	11.5154	18.506	0.759688	98	10.6639	67.6137
27-Aug-2014 22:27:00	27-Aug-2014 22:50:00	1	-68	-66	208	5	34.3847	39.4361	0.0244068	104	10.6639	67.6137
27-Aug-2014 22:45:00	27-Aug-2014 22:50:00	1	-61	-66	207	5	11.0499	16.2089	1.24033	37	10.6639	67.6137
27-Aug-2014 22:56:00	27-Aug-2014 22:50:00	1	-60	-66	217	5	22.3167	29.4944	0.931277	56	10.6639	67.6137
27-Aug-2014 23:00:00	27-Aug-2014 22:50:00	1		-54	208	5	33.0827	39.6027	1.58469	68	10.6639	67.6137
27-Aug-2014 23:03:00	27-Aug-2014 22:50:00	1		-54	277	5	25.063	34.4215	1.23391	86	10.6639	67.6137
27-Aug-2014 23:14:00	00-Jan-0000 00:00:00	0		-54	453	5	12.2039	15.3217	23.4739	26	0	0
27-Aug-2014 23:18:00	00-Jan-0000 00:00:00	0	-53	-54	458	5	33.9327	39.9765	0.956349	85	0	0
10-Apr-2015 02:14:00	00-Jan-0000 00:00:00	0		-28	524	0	10.0731	12.1571	22.0058	26	0	0
10-Apr-2015 03:05:00	00-Jan-0000 00:00:00	0		-32	589	5	28.8873	39.6426	23.0939	114	0	0
10-Apr-2015 03:08:00	00-Jan-0000 00:00:00	0		-32	564	5	17.7555	25.2091	22.7633	84	0	0
10-Apr-2015 03:19:00	00-Jan-0000 00:00:00	0		-32	796	4	30.3989	39.0053	23.632	47	0	0
10-Apr-2015 03:23:00	00-Jan-0000 00:00:00	0	-46	-32	697	5	27.569	39.3767	22.704	119	0	0
10-Apr-2015 03:26:00	00-Jan-0000 00:00:00	0	-47	-32	693	5	18.6253	38.8769	22.9615	73	0	0
10-Apr-2015 03:37:00	00-Jan-0000 00:00:00	0	-48	-32	775	5	17.1499	27.0312	22.8925	95	0	0
10-Apr-2015 03:41:00	00-Jan-0000 00:00:00	0		-32	918	5	24.1054	32.7655	22.8103	72	0	0
10-Apr-2015 03:48:00	00-Jan-0000 00:00:00	0	-39	-32	1164	5	28.8017	39.1591	22.1335	99	0	0
10-Apr-2015 03:55:00	00-Jan-0000 00:00:00	0		-32	846	5	29.2271	38.4101	22.8014	66	0	0
10-Apr-2015 03:58:00	00-Jan-0000 00:00:00	0		-32	879	5	27.6286	39.794	23.266	114	0	0
10-Apr-2015 04:06:00	00-Jan-0000 00:00:00	0	-48	-51	857	5	32.4101	37.6126	22.2619	27	0	0
10-Apr-2015 04:09:00	00-Jan-0000 00:00:00	0		-51	923	5	12.9046	20.6001	22.937	66	0	0
10-Apr-2015 04:16:00	00-Jan-0000 00:00:00	0	-54	-51	596	5	26.7984	31.4307	22.8283	31	0	0
10-Apr-2015 04:20:00	00-Jan-0000 00:00:00	0	-51	-51	634	5	29.3179	39.9384	0.0247228	129	0	0
10-Apr-2015 04:27:00	00-Jan-0000 00:00:00	0	-59	-51	496	4	14.393	18.5299	23.0717	31	0	0
10-Apr-2015 04:38:00	00-Jan-0000 00:00:00	0		-51	545	4	21.4165	30.5754	22.8443	108	0	0
10-Apr-2015 04:56:00	00-Jan-0000 00:00:00	0	-60	-51	531	3	16.667	24.3301	22.1936	68	0	0
10-Apr-2015 05:03:00	00-Jan-0000 00:00:00	0		-47	462	3	11.3382	17.2676	22.3086	66	0	0
10-Apr-2015 05:39:00	00-Jan-0000 00:00:00	0		-47	323	3	26.9913	33.5463	23.4271	46	0	0
10-Apr-2015 05:46:00	00-Jan-0000 00:00:00	0	-33	-47	301	3	30.6167	39.4024	1.53731	80	0	0
10-Apr-2015 07:19:00	00-Jan-0000 00:00:00	0	-32	-37	480	1	10.4372	13.8964	22.6451	40	0	0
10-Apr-2015 07:30:00	00-Jan-0000 00:00:00	0	-45	-37	474	0	10.3397	13.3244	22.987	30	0	0
10-Apr-2015 07:34:00	00-Jan-0000 00:00:00	0	-46	-37	549	0	12.632	17.8727	0.863839	49	0	0
10-Apr-2015 08:38:00	00-Jan-0000 00:00:00	0	-45	-39	670	0	10.1295	13.9645	1.35488	27	0	0
10-Apr-2015 09:30:00	00-Jan-0000 00:00:00	0		-45	161	0	11.1808	17.1277	0.962398	55	0	0
10-Apr-2015 09:59:00	00-Jan-0000 00:00:00	0	-50	-45	135	0	10.0731	15.301	0.246092	88	0	0
10-Apr-2015 10:06:00	00-Jan-0000 00:00:00	0	-51	-39	97	0	10.0731	14.1759	0.925645	43	0	0
10-Apr-2015 10:10:00	00-Jan-0000 00:00:00	0	-44	-39	101	0	10.0731	14.1759	0.730271	53	0	0
10-Apr-2015 10:13:00	00-Jan-0000 00:00:00	0	-41	-39	109	0	10.0731	14.6286	0.700842	62	0	0
10-Apr-2015 10:17:00	00-Jan-0000 00:00:00	0	-44	-39	127	0	10.0731	14.1759	0.925645	46	0	0
10-Apr-2015 10:20:00	00-Jan-0000 00:00:00	0	-42	-39	102	0	10.1295	14.6286	1.04129	46	0	0
10-Apr-2015 10:24:00	00-Jan-0000 00:00:00	0	-42	-39	98	0	10.0731	13.5037	0.925645	39	0	0
10-Apr-2015 10:27:00	00-Jan-0000 00:00:00	0	-41	-39	113	0	10.0731	12.6019	1.01302	26	0	0
10-Apr-2015 10:38:00	00-Jan-0000 00:00:00	0		-39	58	0	10.0731	12.6019	0.595971	32	0	0
10-Apr-2015 10:56:00	00-Jan-0000 00:00:00	0	-39	-39	98	0	10.0731	11.9258	0.595971	29	0	0
10-Apr-2015 15:19:00	00-Jan-0000 00:00:00	0		-15	64	5	25.2542	36.5562	22.3252	112	0	0
10-Apr-2015 15:22:00	00-Jan-0000 00:00:00	0		-15	89	5	33.6405	38.4101	22.8501	26	0	0
10-Apr-2015 15:30:00	00-Jan-0000 00:00:00	0		-15	73	5	31.1373	38.8003	22.3998	59	0	0
10-Apr-2015 15:37:00	00-Jan-0000 00:00:00	0	-12	-15	69	5	10.7184	13.7683	23.2378	31	0	0
10-Apr-2015 15:40:00	10-Apr-2015 16:08:00	1	-13	-15	116	5	32.0705	38.5499	22.4707	52	10.6639	67.6137
10-Apr-2015 15:58:00	10-Apr-2015 16:08:00	1		-15	82	5	20.0395	28.6232	22.0926	87	10.6639	67.6137
10-Apr-2015 16:06:00	10-Apr-2015 16:08:00	1	-11	-13	134	5	26.6111	37.9092	1.1278	80	10.6639	67.6137
10-Apr-2015 16:13:00	10-Apr-2015 16:08:00	1	-12	-13	275	5	27.9044	38.2615	1.76354	68	10.6639	67.6137
10-Apr-2015 16:20:00	10-Apr-2015 16:08:00	1	-12	-13	333	5	32.8774	39.9131	23.632	88	10.6639	67.6137
10-Apr-2015 16:23:00	00-Jan-0000 00:00:00	0		-13	368	5	33.302	38.9273	22.1395	44	0	0
10-Apr-2015 16:27:00	00-Jan-0000 00:00:00	0	-16	-13	359	5	27.0382	38.0725	22.2644	101	0	0
10-Apr-2015 16:31:00	00-Jan-0000 00:00:00	0	-18	-13	406	5	27.7018	39.4586	22.2941	85	0	0
10-Apr-2015 16:38:00	00-Jan-0000 00:00:00	0		-13	365	5	27.7725	36.6582	22.4386	53	0	0
10-Apr-2015 16:41:00	00-Jan-0000 00:00:00	0	-9	-13	357	5	29.7933	39.5179	22.6704	108	0	0
10-Apr-2015 16:56:00	00-Jan-0000 00:00:00	0	-21	-13	317	5	33.0329	38.6565	23.147	28	0	0
10-Apr-2015 17:03:00	00-Jan-0000 00:00:00	0		-15	272	5	11.3382	18.7134	0.927185	74	0	0
10-Apr-2015 17:06:00	00-Jan-0000 00:00:00	0		-15	238	5	30.2026	38.989	22.937	64	0	0
10-Apr-2015 17:10:00	00-Jan-0000 00:00:00	0	-19	-15	226	5	27.0312	38.2698	22.9729	91	0	0
10-Apr-2015 17:14:00	00-Jan-0000 00:00:00	0		-15	247	5	15.6365	19.644	1.10582	33	0	0
10-Apr-2015 17:17:00	00-Jan-0000 00:00:00	0		-15	247	5	33.5047	39.2415	22.816	66	0	0
10-Apr-2015 17:21:00	00-Jan-0000 00:00:00	0	-12	-15	247	5	25.4265	31.5031	22.1097	42	0	0
10-Apr-2015 17:24:00	00-Jan-0000 00:00:00	0	-9	-15	287	5	27.4563	38.9452	22.187	46	0	0
10-Apr-2015 17:28:00	00-Jan-0000 00:00:00	0		-15	263	5	30.3406	38.9663	0.125192	59	0	0
10-Apr-2015 17:32:00	00-Jan-0000 00:00:00	0	-13	-15	253	5	21.298	32.0488	22.9063	112	0	0
10-Apr-2015 17:49:00	00-Jan-0000 00:00:00	0	-15	-15	317	5	22.3931	36.9145	22.9468	82	0	0
10-Apr-2015 18:00:00	00-Jan-0000 00:00:00	0	-10	-22	277	5	35.2302	39.5179	22.7504	53	0	0
10-Apr-2015 18:04:00	00-Jan-0000 00:00:00	0	-14	-22	287	5	25.2091	39.2415	22.7863	141	0	0
10-Apr-2015 18:18:00	00-Jan-0000 00:00:00	0	-26	-22	310	5	14.6933	25.5309	22.1913	108	0	0
10-Apr-2015 18:25:00	00-Jan-0000 00:00:00	0	-26	-22	223	5	16.6594	22.8824	22.9505	44	0	0
10-Apr-2015 18:29:00	00-Jan-0000 00:00:00	0	-26	-22	194	5	15.076	22.7715	22.8727	69	0	0
10-Apr-2015 18:36:00	00-Jan-0000 00:00:00	0		-22	121	5	16.6594	22.8824	22.6983	74	0	0
10-Apr-2015 18:40:00	00-Jan-0000 00:00:00	0	-28	-22	134	5	15.1931	21.4165	22.7281	65	0	0
10-Apr-2015 18:54:00	00-Jan-0000 00:00:00	0	-17	-22	136	5	15.6365	21.9996	22.4424	55	0	0
10-Apr-2015 19:55:00	00-Jan-0000 00:00:00	0	-27	-27	220	2	13.253	17.399	22.5952	36	0	0
10-Apr-2015 19:59:00	00-Jan-0000 00:00:00	0	-27	-27	290	2	20.808	24.9567	22.9849	31	0	0
10-Apr-2015 20:16:00	00-Jan-0000 00:00:00	0	-27	-26	376	1	12.021	20.1057	22.6255	91	0	0
10-Apr-2015 20:20:00	00-Jan-0000 00:00:00	0		-26	376	1	10.9289	14.8433	22.5466	37	0	0
10-Apr-2015 20:24:00	00-Jan-0000 00:00:00	0	-30	-26	375	1	13.4002	20.6001	22.8005	83	0	0
10-Apr-2015 20:34:00	00-Jan-0000 00:00:00	0		-26	297	0	10.5877	18.1329	22.1053	98	0	0
10-Apr-2015 20:38:00	00-Jan-0000 00:00:00	0	-29	-26	281	0	10.1295	15.3464	22.0272	42	0	0
10-Apr-2015 20:45:00	00-Jan-0000 00:00:00	0		-26	292	0	10.7007	17.1499	22.3086	109	0	0
10-Apr-2015 20:52:00	00-Jan-0000 00:00:00	0	-27	-26	314	0	10.1918	16.822	0.0592157	116	0	0
10-Apr-2015 20:53:00	00-Jan-0000 00:00:00	0		-26	315	1	24.1552	30.96	0.593655	47	0	0
10-Apr-2015 21:14:00	00-Jan-0000 00:00:00	0	-26	-26	292	0	10.0731	12.9046	1.58828	47	0	0
10-Apr-2015 21:18:00	00-Jan-0000 00:00:00	0	-26	-26	310	1	16.244	21.4372	0.145906	42	0	0
10-Apr-2015 21:28:00	00-Jan-0000 00:00:00	0	-29	-26	317	0	10.0731	12.2917	0.282426	27	0	0
10-Apr-2015 22:12:00	00-Jan-0000 00:00:00	0		-30	318	0	10.4372	12.7715	22.6061	29	0	0
10-Apr-2015 22:15:00	00-Jan-0000 00:00:00	0		-30	319	0	10.4372	15.3217	22.247	94	0	0
10-Apr-2015 22:19:00	00-Jan-0000 00:00:00	0	-32	-30	292	0	10.6948	14.52	0.0787459	46	0	0
10-Apr-2015 22:23:00	00-Jan-0000 00:00:00	0		-30	270	0	10.6948	13.3244	0.0756281	28	0	0
10-Apr-2015 22:26:00	00-Jan-0000 00:00:00	0		-30	270	0	10.6948	17.0462	0.0592157	99	0	0
10-Apr-2015 22:30:00	00-Jan-0000 00:00:00	0	-32	-30	270	0	10.6948	16.2751	0.0611103	31	0	0
10-Apr-2015 22:41:00	00-Jan-0000 00:00:00	0	-32	-30	312	0	10.6948	16.9569	0.0611103	108	0	0
10-Apr-2015 22:44:00	00-Jan-0000 00:00:00	0	-32	-30	265	0	10.6948	16.7466	0.057435	77	0	0
10-Apr-2015 22:51:00	00-Jan-0000 00:00:00	0	-33	-30	259	0	10.2166	12.4554	0.0787459	45	0	0
10-Apr-2015 23:20:00	00-Jan-0000 00:00:00	0		-32	261	0	10.6948	16.8821	0.057435	127	0	0
10-Apr-2015 23:24:00	00-Jan-0000 00:00:00	0	-33	-32	264	0	10.6948	16.9569	0.0611103	92	0	0
10-Apr-2015 23:45:00	00-Jan-0000 00:00:00	0		-32	298	0	10.2228	14.996	0.603381	69	0	0
10-Apr-2015 23:52:00	00-Jan-0000 00:00:00	0	-34	-32	291	0	10.5877	14.7706	0.0675986	47	0	0
11-Apr-2015 03:01:00	00-Jan-0000 00:00:00	0	-55	-54	540	5	26.7984	39.1122	22.8227	120	0	0
11-Apr-2015 03:16:00	00-Jan-0000 00:00:00	0		-54	681	5	31.1861	39.3735	23.3274	37	0	0
11-Apr-2015 03:27:00	00-Jan-0000 00:00:00	0		-54	760	5	33.0195	38.8932	22.8656	45	0	0
11-Apr-2015 03:34:00	00-Jan-0000 00:00:00	0	-54	-54	746	5	29.9754	39.8528	23.0425	86	0	0
11-Apr-2015 03:37:00	00-Jan-0000 00:00:00	0	-55	-54	722	5	34.2464	39.8702	23.2847	47	0	0
11-Apr-2015 03:52:00	00-Jan-0000 00:00:00	0	-60	-54	752	5	16.667	21.8321	22.1083	45	0	0
11-Apr-2015 03:55:00	00-Jan-0000 00:00:00	0		-54	767	5	14.0953	38.872	22.8005	41	0	0
11-Apr-2015 03:59:00	00-Jan-0000 00:00:00	0	-58	-54	794	5	25.1462	39.3735	23.1501	153	0	0
11-Apr-2015 04:02:00	00-Jan-0000 00:00:00	0	-57	-60	933	5	16.0598	23.2636	22.8637	75	0	0
11-Apr-2015 04:06:00	00-Jan-0000 00:00:00	0	-58	-60	864	5	11.8139	30.6023	22.1144	34	0	0
11-Apr-2015 04:10:00	00-Jan-0000 00:00:00	0	-58	-60	869	5	11.0499	17.399	22.2455	66	0	0
11-Apr-2015 04:13:00	00-Jan-0000 00:00:00	0	-58	-60	869	5	29.8739	39.6426	23.08	121	0	0
11-Apr-2015 04:31:00	00-Jan-0000 00:00:00	0	-62	-60	876	5	32.4394	39.8528	23.0296	86	0	0
11-Apr-2015 04:35:00	00-Jan-0000 00:00:00	0		-60	926	4	26.1384	38.8769	23.2677	95	0	0
11-Apr-2015 04:38:00	00-Jan-0000 00:00:00	0		-60	839	4	12.5111	18.6253	22.8038	53	0	0
11-Apr-2015 04:45:00	00-Jan-0000 00:00:00	0	-81	-60	657	4	11.7116	17.7911	22.0089	58	0	0
11-Apr-2015 05:32:00	00-Jan-0000 00:00:00	0	-64	-64	562	3	11.5319	15.1931	22.7122	35	0	0
11-Apr-2015 05:36:00	00-Jan-0000 00:00:00	0	-63	-64	562	3	11.1808	14.5852	22.704	26	0	0
11-Apr-2015 06:40:00	00-Jan-0000 00:00:00	0	-67	-69	623	2	10.0731	14.2205	22.4117	45	0	0
11-Apr-2015 07:09:00	00-Jan-0000 00:00:00	0		-73	708	1	10.2228	13.9872	22.2489	48	0	0
11-Apr-2015 07:20:00	00-Jan-0000 00:00:00	0	-84	-73	567	1	10.0731	14.8901	22.482	69	0	0
11-Apr-2015 15:16:00	00-Jan-0000 00:00:00	0		-60	777	5	29.7082	39.3863	22.0266	88	0	0
11-Apr-2015 15:19:00	00-Jan-0000 00:00:00	0		-60	749	5	31.2854	39.1591	1.56657	63	0	0
11-Apr-2015 15:34:00	00-Jan-0000 00:00:00	0	-43	-60	749	5	35.0682	39.3671	22.5369	32	0	0
11-Apr-2015 15:41:00	00-Jan-0000 00:00:00	0		-60	884	5	35.7137	39.8607	22.7669	55	0	0
11-Apr-2015 15:44:00	00-Jan-0000 00:00:00	0		-60	835	5	35.3307	39.8607	22.121	59	0	0
11-Apr-2015 15:59:00	00-Jan-0000 00:00:00	0	-44	-60	700	5	10.2166	14.4807	0.0727477	65	0	0
11-Apr-2015 16:06:00	00-Jan-0000 00:00:00	0	-45	-58	664	5	10.6948	14.2339	0.0700787	40	0	0
11-Apr-2015 16:13:00	00-Jan-0000 00:00:00	0	-44	-58	564	5	26.6111	39.2415	22.6526	152	0	0
11-Apr-2015 16:24:00	00-Jan-0000 00:00:00	0	-40	-58	564	5	10.6948	31.4307	0.0756281	47	0	0
11-Apr-2015 16:27:00	00-Jan-0000 00:00:00	0	-40	-58	562	5	10.7184	13.9872	0.226648	32	0	0
11-Apr-2015 16:35:00	00-Jan-0000 00:00:00	0		-58	456	5	15.953	23.942	1.06303	30	0	0
11-Apr-2015 16:38:00	00-Jan-0000 00:00:00	0		-58	434	5	23.1354	31.7891	22.8571	59	0	0
11-Apr-2015 16:49:00	00-Jan-0000 00:00:00	0		-58	363	5	10.4372	13.6064	0.526113	31	0	0
11-Apr-2015 16:56:00	00-Jan-0000 00:00:00	0	-40	-58	313	5	12.637	20.0395	1.28132	49	0	0
11-Apr-2015 17:00:00	00-Jan-0000 00:00:00	0		-51	277	5	29.1056	39.4778	22.9626	114	0	0
11-Apr-2015 17:03:00	00-Jan-0000 00:00:00	0		-51	262	5	30.1543	37.5823	22.0561	42	0	0
11-Apr-2015 17:14:00	00-Jan-0000 00:00:00	0		-51	190	5	28.3878	36.0647	22.862	45	0	0
11-Apr-2015 17:25:00	00-Jan-0000 00:00:00	0		-51	135	5	15.3464	20.112	22.3406	29	0	0
11-Apr-2015 17:28:00	00-Jan-0000 00:00:00	0		-51	127	5	14.225	21.6867	22.243	81	0	0
11-Apr-2015 17:32:00	00-Jan-0000 00:00:00	0	-38	-51	116	5	18.0032	29.4772	22.0858	95	0	0
11-Apr-2015 17:36:00	00-Jan-0000 00:00:00	0	-39	-51	94	5	24.7658	39.1543	22.0313	58	0	0
11-Apr-2015 17:39:00	00-Jan-0000 00:00:00	0		-51	83	5	33.0827	39.1543	22.0719	45	0	0
11-Apr-2015 17:43:00	00-Jan-0000 00:00:00	0	-37	-51	71	5	23.2636	31.946	22.9705	89	0	0
11-Apr-2015 17:46:00	00-Jan-0000 00:00:00	0	-38	-51	94	5	17.1277	24.2337	22.2852	56	0	0
11-Apr-2015 17:53:00	00-Jan-0000 00:00:00	0		-51	73	5	30.2758	39.9527	23.1714	109	0	0
11-Apr-2015 17:57:00	00-Jan-0000 00:00:00	0	-40	-51	60	5	24.1316	29.361	22.3631	41	0	0
11-Apr-2015 18:01:00	00-Jan-0000 00:00:00	0	-39	-47	70	5	26.8149	34.6141	23.0846	47	0	0
11-Apr-2015 18:04:00	00-Jan-0000 00:00:00	0	-39	-47	63	5	14.0459	19.83	22.4228	69	0	0
11-Apr-2015 18:08:00	00-Jan-0000 00:00:00	0		-47	74	5	35.0934	39.2415	22.8656	38	0	0
11-Apr-2015 18:11:00	00-Jan-0000 00:00:00	0	-37	-47	164	5	22.0514	38.7611	22.1615	39	0	0
11-Apr-2015 18:15:00	00-Jan-0000 00:00:00	0	-37	-47	254	5	30.0155	38.9955	22.352	77	0	0
11-Apr-2015 18:22:00	00-Jan-0000 00:00:00	0		-47	306	5	16.1698	22.8824	22.9058	43	0	0
11-Apr-2015 18:26:00	00-Jan-0000 00:00:00	0	-43	-47	285	5	14.7062	19.7147	22.6407	47	0	0
11-Apr-2015 18:29:00	00-Jan-0000 00:00:00	0	-43	-47	299	5	34.1224	38.7611	23.1188	26	0	0
07-Sep-2015 00:00:00	00-Jan-0000 00:00:00	0	-8	-2	57	5	18.5299	27.9021	0.611569	87	0	0
07-Sep-2015 00:08:00	00-Jan-0000 00:00:00	0		-2	99	5	27.248	33.7775	1.11479	48	0	0
07-Sep-2015 00:11:00	00-Jan-0000 00:00:00	0	-8	-2	100	5	27.768	39.3622	0.775934	102	0	0
07-Sep-2015 00:15:00	00-Jan-0000 00:00:00	0	-8	-2	74	5	22.7464	29.4922	1.42547	73	0	0
07-Sep-2015 00:18:00	00-Jan-0000 00:00:00	0	-8	-2	70	5	33.1401	39.6426	0.620663	71	0	0
07-Sep-2015 00:22:00	07-Sep-2015 00:50:00	1		-2	73	5	36.4869	39.6426	0.612766	32	10.6639	67.6137
07-Sep-2015 00:26:00	07-Sep-2015 00:50:00	1	-8	-2	68	5	17.3334	21.6224	1.45343	28	10.6639	67.6137
07-Sep-2015 00:29:00	07-Sep-2015 00:50:00	1	-7	-2	69	5	19.644	28.0605	1.18451	86	10.6639	67.6137
07-Sep-2015 00:33:00	07-Sep-2015 00:50:00	1		-2	58	5	18.1782	21.9996	1.08868	26	10.6639	67.6137
07-Sep-2015 00:36:00	07-Sep-2015 00:50:00	1		-2	57	5	28.9901	39.2962	0.352422	90	10.6639	67.6137
07-Sep-2015 00:43:00	07-Sep-2015 00:50:00	1	-7	-2	56	5	22.1773	31.0661	23.0342	77	10.6639	67.6137
07-Sep-2015 00:47:00	07-Sep-2015 00:50:00	1		-2	57	5	32.1927	39.6649	22.7159	80	10.6639	67.6137
07-Sep-2015 00:51:00	07-Sep-2015 00:50:00	1	-8	-2	80	5	12.4096	19.75	0.0486562	47	10.6639	67.6137
07-Sep-2015 00:54:00	07-Sep-2015 00:50:00	1	-8	-2	79	5	29.9775	37.3034	0.972412	48	10.6639	67.6137
07-Sep-2015 01:05:00	07-Sep-2015 00:50:00	1	-9	0	191	5	32.1927	39.5003	1.03424	96	10.6639	67.6137
07-Sep-2015 01:09:00	00-Jan-0000 00:00:00	0		0	154	5	27.3083	31.5453	0.669957	33	0	0
07-Sep-2015 01:12:00	00-Jan-0000 00:00:00	0		0	186	5	30.1207	37.4456	1.01575	48	0	0
07-Sep-2015 01:23:00	00-Jan-0000 00:00:00	0		0	107	5	32.3515	39.4361	0.07416	68	0	0
07-Sep-2015 01:34:00	00-Jan-0000 00:00:00	0	-4	0	116	5	27.9905	38.6024	0.302736	93	0	0
07-Sep-2015 01:52:00	00-Jan-0000 00:00:00	0		0	109	5	27.8885	39.0361	1.01109	93	0	0
07-Sep-2015 01:55:00	00-Jan-0000 00:00:00	0	-6	0	76	5	30.3656	39.5067	23.5937	90	0	0
07-Sep-2015 01:59:00	00-Jan-0000 00:00:00	0	-7	0	88	5	27.809	39.4682	0.0247228	123	0	0
07-Sep-2015 02:17:00	00-Jan-0000 00:00:00	0		-4	65	5	30.9007	36.5475	0.244346	38	0	0
07-Sep-2015 02:31:00	00-Jan-0000 00:00:00	0		-4	46	5	32.0488	39.7446	0.0732125	79	0	0
07-Sep-2015 02:35:00	00-Jan-0000 00:00:00	0	-8	-4	55	5	26.942	38.5499	22.5353	105	0	0
07-Sep-2015 02:38:00	00-Jan-0000 00:00:00	0	-8	-4	71	5	35.3468	38.8753	0.0247228	29	0	0
07-Sep-2015 02:42:00	00-Jan-0000 00:00:00	0		-4	56	5	30.328	39.3767	0.835254	96	0	0
07-Sep-2015 03:39:00	00-Jan-0000 00:00:00	0	-7	-4	193	5	20.4769	38.0293	22.1142	34	0	0
07-Sep-2015 03:43:00	00-Jan-0000 00:00:00	0	-8	-4	218	5	24.3873	35.7137	22.6429	108	0	0
07-Sep-2015 03:53:00	07-Sep-2015 04:16:00	1		-4	226	0	10.0731	18.2268	22.0058	94	10.6639	67.6137
07-Sep-2015 03:57:00	07-Sep-2015 04:16:00	1	-10	-4	231	5	24.3093	29.4385	0.175899	30	10.6639	67.6137
07-Sep-2015 04:11:00	07-Sep-2015 04:16:00	1	-11	-7	281	5	25.2542	39.4586	1.3658	141	10.6639	67.6137
07-Sep-2015 04:19:00	07-Sep-2015 04:16:00	1	-11	-7	317	5	19.83	24.4676	22.9113	29	10.6639	67.6137
07-Sep-2015 07:29:00	00-Jan-0000 00:00:00	0		-25	501	3	31.3843	39.3397	22.6523	62	0	0
07-Sep-2015 07:43:00	00-Jan-0000 00:00:00	0		-25	544	3	33.2544	38.989	22.9889	38	0	0
07-Sep-2015 07:50:00	00-Jan-0000 00:00:00	0	-37	-25	619	3	34.6086	39.185	22.7504	45	0	0
07-Sep-2015 08:01:00	00-Jan-0000 00:00:00	0	-38	-24	657	3	32.8889	39.7271	22.8501	66	0	0
07-Sep-2015 08:04:00	00-Jan-0000 00:00:00	0	-38	-24	596	3	24.1552	39.2527	23.0676	130	0	0
07-Sep-2015 08:08:00	00-Jan-0000 00:00:00	0		-24	519	3	31.8507	39.8528	23.0425	98	0	0
07-Sep-2015 09:13:00	00-Jan-0000 00:00:00	0		-25	517	5	30.1921	37.8842	23.3081	46	0	0
07-Sep-2015 09:16:00	00-Jan-0000 00:00:00	0		-25	511	5	27.5552	38.9614	23.266	110	0	0
07-Sep-2015 09:20:00	00-Jan-0000 00:00:00	0	-32	-25	417	5	33.5047	39.8607	22.7182	79	0	0
07-Sep-2015 09:23:00	00-Jan-0000 00:00:00	0	-32	-25	406	5	31.3218	39.4104	0.0244068	62	0	0
07-Sep-2015 09:30:00	00-Jan-0000 00:00:00	0		-25	473	5	25.3368	39.967	23.0296	134	0	0
07-Sep-2015 09:34:00	00-Jan-0000 00:00:00	0	-31	-25	473	5	33.7494	39.5467	23.2225	53	0	0
07-Sep-2015 09:38:00	00-Jan-0000 00:00:00	0		-25	419	5	10.5877	13.8827	0.962398	34	0	0
07-Sep-2015 09:41:00	00-Jan-0000 00:00:00	0		-25	373	5	11.6629	19.9414	0.157967	85	0	0
07-Sep-2015 09:56:00	00-Jan-0000 00:00:00	0	-26	-25	181	5	35.3289	39.1122	22.9796	27	0	0
07-Sep-2015 09:59:00	00-Jan-0000 00:00:00	0	-26	-25	300	5	31.8507	39.7446	23.08	91	0	0
07-Sep-2015 10:06:00	00-Jan-0000 00:00:00	0	-24	-19	271	5	13.5738	20.0395	0.984362	83	0	0
07-Sep-2015 10:10:00	00-Jan-0000 00:00:00	0	-23	-19	273	5	13.3244	18.9453	0.378024	43	0	0
07-Sep-2015 10:21:00	00-Jan-0000 00:00:00	0		-19	346	5	34.1279	39.6665	1.23291	58	0	0
07-Sep-2015 10:24:00	00-Jan-0000 00:00:00	0	-24	-19	161	5	12.9291	39.3912	1.08025	47	0	0
07-Sep-2015 10:28:00	00-Jan-0000 00:00:00	0	-24	-19	111	5	18.3687	23.9076	0.907074	44	0	0
07-Sep-2015 10:31:00	00-Jan-0000 00:00:00	0	-24	-19	136	5	31.8507	39.0523	0.522707	63	0	0
07-Sep-2015 10:53:00	00-Jan-0000 00:00:00	0	-22	-19	202	5	35.2141	39.4778	0.76603	50	0	0
07-Sep-2015 10:57:00	00-Jan-0000 00:00:00	0		-19	213	5	29.9754	38.2698	0.712327	54	0	0
07-Sep-2015 11:00:00	00-Jan-0000 00:00:00	0		-18	201	5	32.7559	39.3735	0.424054	58	0	0
07-Sep-2015 11:15:00	00-Jan-0000 00:00:00	0	-19	-18	190	5	33.9942	38.6024	23.5335	37	0	0
07-Sep-2015 11:18:00	00-Jan-0000 00:00:00	0	-21	-18	196	5	14.9749	20.5786	0.591218	64	0	0
07-Sep-2015 11:22:00	00-Jan-0000 00:00:00	0	-21	-18	174	5	31.4428	38.5499	0.237599	51	0	0
07-Sep-2015 11:43:00	00-Jan-0000 00:00:00	0	-19	-18	128	5	16.7466	22.2997	0.0462974	49	0	0
07-Sep-2015 11:58:00	00-Jan-0000 00:00:00	0	-20	-18	117	5	31.7413	39.1591	1.53824	63	0	0
07-Sep-2015 12:16:00	00-Jan-0000 00:00:00	0		-18	172	5	29.5501	34.416	0.43713	44	0	0
07-Sep-2015 12:19:00	00-Jan-0000 00:00:00	0		-18	146	5	35.7846	39.4024	1.49942	34	0	0
07-Sep-2015 12:30:00	00-Jan-0000 00:00:00	0		-18	127	5	33.631	39.4778	0.678052	62	0	0
07-Sep-2015 12:44:00	00-Jan-0000 00:00:00	0		-18	137	5	22.0054	30.689	23.2421	80	0	0
07-Sep-2015 14:03:00	00-Jan-0000 00:00:00	0		-23	915	5	15.6365	20.7654	1.13626	46	0	0
07-Sep-2015 14:21:00	00-Jan-0000 00:00:00	0	-24	-23	1096	5	26.7936	36.36	0.0264336	80	0	0
07-Sep-2015 14:25:00	00-Jan-0000 00:00:00	0		-23	1313	5	20.7257	28.6806	0.93089	83	0	0
07-Sep-2015 14:28:00	00-Jan-0000 00:00:00	0		-23	1235	5	32.4979	39.6649	0.968523	93	0	0
07-Sep-2015 14:32:00	00-Jan-0000 00:00:00	0	-27	-23	1366	5	21.8321	30.9907	0.175899	102	0	0
07-Sep-2015 14:39:00	00-Jan-0000 00:00:00	0		-23	1104	5	33.7831	39.185	1.02041	41	0	0
07-Sep-2015 14:57:00	00-Jan-0000 00:00:00	0	-35	-23	1329	5	10.7184	15.5675	0.210048	44	0	0
07-Sep-2015 15:01:00	00-Jan-0000 00:00:00	0	-36	-36	1051	5	32.9332	38.7611	0.682135	39	0	0
07-Sep-2015 15:04:00	00-Jan-0000 00:00:00	0	-37	-36	1026	5	27.9021	39.1494	0.594827	55	0	0
07-Sep-2015 15:11:00	00-Jan-0000 00:00:00	0	-44	-36	1046	5	26.4585	38.3854	1.05436	101	0	0
07-Sep-2015 15:15:00	00-Jan-0000 00:00:00	0	-46	-36	1176	5	17.1018	21.6019	1.62329	29	0	0
07-Sep-2015 15:19:00	00-Jan-0000 00:00:00	0		-36	1339	5	28.8061	39.3783	0.0244068	87	0	0
07-Sep-2015 15:22:00	00-Jan-0000 00:00:00	0		-36	1260	5	14.3225	39.4586	1.40699	70	0	0
07-Sep-2015 15:26:00	00-Jan-0000 00:00:00	0	-42	-36	838	5	33.631	38.989	0.756537	43	0	0
07-Sep-2015 15:33:00	00-Jan-0000 00:00:00	0		-36	1171	5	32.3359	38.9078	23.8043	38	0	0
07-Sep-2015 15:37:00	00-Jan-0000 00:00:00	0	-37	-36	1260	5	30.3155	38.9078	0.0247228	77	0	0
07-Sep-2015 15:47:00	00-Jan-0000 00:00:00	0		-36	1542	5	28.8588	39.5515	0.179921	112	0	0
07-Sep-2015 15:54:00	00-Jan-0000 00:00:00	0	-44	-36	1665	5	28.3945	38.872	0.697784	78	0	0
07-Sep-2015 15:58:00	00-Jan-0000 00:00:00	0		-36	2026	5	19.935	24.4106	1.23611	27	0	0
07-Sep-2015 16:05:00	00-Jan-0000 00:00:00	0	-47	-45	2074	5	30.5484	39.7239	23.3812	108	0	0
07-Sep-2015 16:06:00	00-Jan-0000 00:00:00	0	-48	-45	2213	0	10.0731	13.2816	22.0058	28	0	0
07-Sep-2015 16:09:00	00-Jan-0000 00:00:00	0		-45	1764	5	23.429	36.9642	22.6183	89	0	0
07-Sep-2015 16:13:00	00-Jan-0000 00:00:00	0	-48	-45	1672	0	10.0731	15.7534	22.0272	88	0	0
07-Sep-2015 16:17:00	00-Jan-0000 00:00:00	0	-49	-45	1757	0	10.2228	18.2268	22.0089	100	0	0
07-Sep-2015 16:20:00	00-Jan-0000 00:00:00	0	-50	-45	1836	5	10.0731	14.8816	22.1728	65	0	0
07-Sep-2015 16:24:00	00-Jan-0000 00:00:00	0	-50	-45	1874	0	10.0731	19.1282	22.0089	123	0	0
07-Sep-2015 16:27:00	00-Jan-0000 00:00:00	0	-50	-45	2131	5	10.9289	14.996	22.5183	41	0	0
07-Sep-2015 16:30:00	00-Jan-0000 00:00:00	0	-48	-45	2249	5	30.1165	38.8769	23.313	72	0	0
07-Sep-2015 16:31:00	00-Jan-0000 00:00:00	0	-48	-45	2334	0	10.0731	20.03	22.0058	112	0	0
07-Sep-2015 16:35:00	00-Jan-0000 00:00:00	0		-45	2258	0	10.2228	21.1549	22.0089	130	0	0
07-Sep-2015 16:42:00	00-Jan-0000 00:00:00	0	-44	-45	1678	0	12.637	23.4047	22.0005	111	0	0
07-Sep-2015 16:45:00	00-Jan-0000 00:00:00	0	-42	-45	1451	0	10.5578	19.3747	22.2412	133	0	0
07-Sep-2015 16:49:00	00-Jan-0000 00:00:00	0		-45	1399	0	10.7656	20.4769	22.1387	109	0	0
07-Sep-2015 16:52:00	00-Jan-0000 00:00:00	0		-45	1217	0	11.0499	24.3015	22.1053	107	0	0
07-Sep-2015 17:00:00	00-Jan-0000 00:00:00	0		-46	997	0	11.8139	22.0514	22.0089	105	0	0
07-Sep-2015 17:03:00	00-Jan-0000 00:00:00	0		-46	1290	0	11.0499	20.9263	22.0926	47	0	0
07-Sep-2015 17:07:00	00-Jan-0000 00:00:00	0	-36	-46	1584	0	10.4372	17.399	22.704	88	0	0
07-Sep-2015 17:10:00	00-Jan-0000 00:00:00	0	-33	-46	1239	0	20.9595	28.128	22.1728	49	0	0
07-Sep-2015 17:14:00	00-Jan-0000 00:00:00	0		-46	1025	0	11.3326	22.6433	22.5294	103	0	0
07-Sep-2015 21:14:00	00-Jan-0000 00:00:00	0	-66	-69	1079	5	11.3326	16.3217	0.183206	54	0	0
07-Sep-2015 21:32:00	00-Jan-0000 00:00:00	0	-73	-69	1065	5	13.7591	21.6867	0.953824	64	0	0
07-Sep-2015 21:50:00	00-Jan-0000 00:00:00	0		-69	904	5	36.4869	39.2527	0.620663	28	0	0
08-Sep-2015 00:43:00	00-Jan-0000 00:00:00	0	-67	-55	873	5	15.7534	21.3781	1.51429	42	0	0
08-Sep-2015 00:50:00	00-Jan-0000 00:00:00	0		-55	1118	5	33.9904	39.0361	0.932723	45	0	0
20-Sep-2015 03:10:00	20-Sep-2015 03:24:00	1		-7	304	0	10.1295	14.1759	22.0058	37	10.6639	67.6137
20-Sep-2015 03:17:00	20-Sep-2015 03:24:00	1	-6	-7	279	0	10.0731	13.96	22.0058	42	10.6639	67.6137
20-Sep-2015 03:20:00	20-Sep-2015 03:24:00	1	-5	-7	301	0	10.0731	14.1759	22.0058	40	10.6639	67.6137
20-Sep-2015 03:24:00	20-Sep-2015 03:24:00	1		-7	333	0	10.0731	14.6286	22.0058	49	10.6639	67.6137
20-Sep-2015 03:28:00	20-Sep-2015 03:24:00	1	-6	-7	398	0	10.0731	14.225	22.0926	69	10.6639	67.6137
20-Sep-2015 03:38:00	20-Sep-2015 03:24:00	1		-7	570	0	10.0731	16.8783	22.0058	96	10.6639	67.6137
20-Sep-2015 03:42:00	00-Jan-0000 00:00:00	0	-16	-7	615	0	10.0731	17.5511	22.0089	94	0	0
20-Sep-2015 03:45:00	00-Jan-0000 00:00:00	0	-17	-7	700	0	10.0731	15.0844	22.0926	82	0	0
20-Sep-2015 03:49:00	00-Jan-0000 00:00:00	0	-16	-7	701	0	10.0731	17.5511	22.0058	106	0	0
20-Sep-2015 03:53:00	00-Jan-0000 00:00:00	0		-7	869	0	10.0731	17.1018	22.0089	102	0	0
20-Sep-2015 03:56:00	00-Jan-0000 00:00:00	0	-15	-7	935	0	10.0731	16.6556	22.0089	104	0	0
20-Sep-2015 04:00:00	00-Jan-0000 00:00:00	0	-16	-18	903	0	10.2166	19.1282	22.0089	134	0	0
20-Sep-2015 04:03:00	00-Jan-0000 00:00:00	0	-18	-18	806	0	10.0731	16.667	22.0058	121	0	0
20-Sep-2015 04:07:00	00-Jan-0000 00:00:00	0		-18	667	0	10.0731	20.4769	22.0089	138	0	0
20-Sep-2015 04:11:00	00-Jan-0000 00:00:00	0	-20	-18	707	0	10.1918	21.6019	22.0106	157	0	0
20-Sep-2015 04:14:00	00-Jan-0000 00:00:00	0	-21	-18	693	0	10.4372	22.2798	22.0106	153	0	0
20-Sep-2015 04:18:00	00-Jan-0000 00:00:00	0		-18	599	0	10.6948	17.8727	22.3024	124	0	0
20-Sep-2015 04:21:00	00-Jan-0000 00:00:00	0		-18	599	0	10.7184	21.6019	22.0699	173	0	0
20-Sep-2015 04:25:00	00-Jan-0000 00:00:00	0	-24	-18	610	0	10.2228	21.6019	22.0606	166	0	0
20-Sep-2015 04:28:00	00-Jan-0000 00:00:00	0	-25	-18	574	0	10.865	22.0514	22.0597	146	0	0
20-Sep-2015 04:32:00	00-Jan-0000 00:00:00	0		-18	472	0	12.2917	23.1764	22.0699	137	0	0
20-Sep-2015 04:36:00	00-Jan-0000 00:00:00	0	-25	-18	423	0	16.4684	22.5452	22.1009	83	0	0
20-Sep-2015 04:39:00	00-Jan-0000 00:00:00	0	-24	-18	396	0	10.7007	23.1764	22.0699	179	0	0
20-Sep-2015 04:43:00	00-Jan-0000 00:00:00	0		-18	364	0	10.0731	17.5439	22.3797	125	0	0
20-Sep-2015 04:46:00	00-Jan-0000 00:00:00	0		-18	385	0	12.3277	21.6224	22.2398	148	0	0
20-Sep-2015 04:50:00	00-Jan-0000 00:00:00	0	-24	-18	361	0	15.5431	26.1021	22.0005	113	0	0
20-Sep-2015 04:54:00	00-Jan-0000 00:00:00	0		-18	324	0	12.1727	21.8321	22.0597	101	0	0
20-Sep-2015 04:57:00	00-Jan-0000 00:00:00	0		-18	351	0	12.3277	20.8839	22.6029	113	0	0
20-Sep-2015 05:01:00	00-Jan-0000 00:00:00	0	-24	-18	318	0	11.8299	22.8214	22.4176	117	0	0
20-Sep-2015 05:04:00	00-Jan-0000 00:00:00	0	-24	-18	295	0	15.4697	21.2057	22.6983	75	0	0
20-Sep-2015 05:08:00	00-Jan-0000 00:00:00	0		-18	298	0	12.1727	19.1282	22.0089	86	0	0
20-Sep-2015 05:12:00	00-Jan-0000 00:00:00	0	-24	-18	286	0	18.9152	26.7865	22.0783	111	0	0
20-Sep-2015 05:15:00	00-Jan-0000 00:00:00	0	-24	-18	279	0	22.5031	28.5834	22.0398	43	0	0
20-Sep-2015 05:19:00	00-Jan-0000 00:00:00	0	-25	-18	277	0	14.2694	19.3421	22.937	62	0	0
20-Sep-2015 05:22:00	00-Jan-0000 00:00:00	0	-24	-18	261	0	22.9569	30.1543	22.0476	66	0	0
20-Sep-2015 05:26:00	00-Jan-0000 00:00:00	0	-24	-18	234	0	21.8872	25.9147	22.3093	32	0	0
20-Sep-2015 05:29:00	00-Jan-0000 00:00:00	0	-24	-18	212	0	13.2291	20.2062	23.044	85	0	0
20-Sep-2015 05:33:00	00-Jan-0000 00:00:00	0	-23	-18	220	1	13.8233	21.6867	22.7935	93	0	0
20-Sep-2015 05:47:00	20-Sep-2015 06:08:00	1	-22	-18	199	1	17.4026	30.4821	22.3767	129	10.6639	67.6137
20-Sep-2015 05:51:00	20-Sep-2015 06:08:00	1		-18	228	1	21.6224	25.9147	22.2383	28	10.6639	67.6137
20-Sep-2015 05:55:00	20-Sep-2015 06:08:00	1	-21	-18	203	1	12.7665	18.9453	23.1056	51	10.6639	67.6137
20-Sep-2015 05:58:00	20-Sep-2015 06:08:00	1	-21	-18	183	1	15.8855	24.5914	22.9253	91	10.6639	67.6137
20-Sep-2015 06:02:00	20-Sep-2015 06:08:00	1		-8	182	1	15.8216	22.0054	23.1766	74	10.6639	67.6137
20-Sep-2015 06:09:00	20-Sep-2015 06:08:00	1	5	-8	465	1	32.6281	39.3783	22.1621	51	10.6639	67.6137
20-Sep-2015 06:12:00	20-Sep-2015 06:08:00	1	4	-8	497	1	17.3808	23.1655	23.2238	63	10.6639	67.6137
20-Sep-2015 06:16:00	20-Sep-2015 06:08:00	1		-8	358	1	14.4807	22.4355	22.8727	97	10.6639	67.6137
20-Sep-2015 06:20:00	20-Sep-2015 06:08:00	1	0	-8	391	1	22.6433	32.8215	22.4458	110	10.6639	67.6137
20-Sep-2015 06:23:00	20-Sep-2015 06:08:00	1	-8	-8	316	1	23.3722	31.7113	22.7655	88	10.6639	67.6137
20-Sep-2015 06:27:00	00-Jan-0000 00:00:00	0		-8	285	1	24.3535	30.2026	22.9269	45	0	0
20-Sep-2015 06:34:00	00-Jan-0000 00:00:00	0	-2	-8	760	1	27.2828	36.1576	22.7105	80	0	0
20-Sep-2015 06:38:00	00-Jan-0000 00:00:00	0		-8	843	1	23.001	28.2963	23.1977	42	0	0
20-Sep-2015 06:59:00	00-Jan-0000 00:00:00	0	-33	-8	847	2	33.9327	39.8178	22.604	62	0	0
20-Sep-2015 07:06:00	00-Jan-0000 00:00:00	0	-36	-37	759	2	20.3777	29.5501	23.4169	52	0	0
20-Sep-2015 07:24:00	00-Jan-0000 00:00:00	0	-37	-37	2059	2	22.5031	28.2067	23.2421	46	0	0
20-Sep-2015 07:28:00	00-Jan-0000 00:00:00	0	-35	-37	1734	2	27.4908	38.7987	23.33	128	0	0
20-Sep-2015 07:35:00	00-Jan-0000 00:00:00	0		-37	891	2	25.4539	31.795	22.2994	39	0	0
20-Sep-2015 07:49:00	00-Jan-0000 00:00:00	0		-37	940	2	35.6037	39.2962	23.4052	26	0	0
20-Sep-2015 08:18:00	00-Jan-0000 00:00:00	0	-59	-58	759	3	25.7309	38.6254	22.9291	101	0	0
20-Sep-2015 09:01:00	00-Jan-0000 00:00:00	0	-78	-63	610	3	34.5665	39.0247	22.6523	35	0	0
20-Sep-2015 09:19:00	00-Jan-0000 00:00:00	0		-63	738	4	34.1224	39.3622	23.08	35	0	0
20-Sep-2015 09:30:00	00-Jan-0000 00:00:00	0		-63	712	4	34.2464	39.9527	23.2035	67	0	0
20-Sep-2015 09:37:00	00-Jan-0000 00:00:00	0	-71	-63	1075	5	32.6494	38.989	23.0029	44	0	0
20-Sep-2015 09:40:00	00-Jan-0000 00:00:00	0	-72	-63	781	5	31.6694	39.7271	22.816	96	0	0
20-Sep-2015 09:44:00	00-Jan-0000 00:00:00	0		-63	862	5	23.979	32.4023	22.8985	59	0	0
20-Sep-2015 14:38:00	00-Jan-0000 00:00:00	0	-65	-72	909	0	35.3701	39.8607	1.61463	51	0	0
20-Sep-2015 15:49:00	00-Jan-0000 00:00:00	0	-70	-75	805	0	10.0731	14.1759	22.0058	35	0	0
20-Sep-2015 15:57:00	00-Jan-0000 00:00:00	0	-69	-75	751	0	10.1295	14.4062	22.0058	27	0	0
20-Sep-2015 16:00:00	00-Jan-0000 00:00:00	0	-68	-67	768	0	10.1295	15.0886	22.0058	31	0	0
20-Sep-2015 16:04:00	00-Jan-0000 00:00:00	0		-67	656	0	10.0731	13.9645	22.0058	49	0	0
20-Sep-2015 16:07:00	00-Jan-0000 00:00:00	0		-67	676	0	10.0731	15.5309	22.0058	60	0	0
20-Sep-2015 16:11:00	00-Jan-0000 00:00:00	0	-61	-67	890	0	10.0731	17.1018	22.0089	93	0	0
20-Sep-2015 16:22:00	00-Jan-0000 00:00:00	0	-58	-67	812	0	10.0731	18.2268	22.0089	80	0	0
20-Sep-2015 16:29:00	00-Jan-0000 00:00:00	0		-67	1077	0	10.0731	18.2268	22.0246	94	0	0
20-Sep-2015 16:32:00	00-Jan-0000 00:00:00	0		-67	929	0	10.2228	19.3519	22.0089	130	0	0
20-Sep-2015 16:36:00	00-Jan-0000 00:00:00	0	-57	-67	874	0	10.0731	13.7361	22.0272	38	0	0
20-Sep-2015 16:40:00	00-Jan-0000 00:00:00	0		-67	760	0	10.3397	15.8136	22.0597	56	0	0
20-Sep-2015 16:47:00	00-Jan-0000 00:00:00	0	-55	-67	490	0	12.5111	19.5859	22.0606	83	0	0
20-Sep-2015 16:50:00	00-Jan-0000 00:00:00	0	-54	-67	505	0	10.3947	18.4614	22.0926	64	0	0
20-Sep-2015 17:30:00	00-Jan-0000 00:00:00	0	-51	-58	316	0	13.6064	20.2469	22.6265	58	0	0
20-Sep-2015 18:13:00	00-Jan-0000 00:00:00	0		-56	385	1	19.5212	25.4465	23.0691	50	0	0
20-Sep-2015 18:20:00	00-Jan-0000 00:00:00	0	-53	-56	569	1	21.6838	30.328	22.937	76	0	0
20-Sep-2015 18:24:00	00-Jan-0000 00:00:00	0		-56	558	1	23.1655	31.3016	22.9553	77	0	0
20-Sep-2015 18:56:00	00-Jan-0000 00:00:00	0	-53	-56	207	2	34.8945	39.7319	22.4618	53	0	0
20-Sep-2015 18:59:00	00-Jan-0000 00:00:00	0	-53	-56	193	2	27.9044	39.1543	22.0437	91	0	0
20-Sep-2015 19:35:00	00-Jan-0000 00:00:00	0		-50	168	4	31.7113	38.4101	0.993805	45	0	0
20-Sep-2015 19:53:00	00-Jan-0000 00:00:00	0	-45	-50	116	2	30.4301	39.3671	22.5057	86	0	0
04-Nov-2015 05:59:00	00-Jan-0000 00:00:00	0		-19	481	0	10.1295	39.8321	1.76532	54	0	0
04-Nov-2015 06:10:00	00-Jan-0000 00:00:00	0		-31	673	0	10.1295	13.5037	22.0058	26	0	0
04-Nov-2015 06:13:00	00-Jan-0000 00:00:00	0		-31	639	0	10.0731	12.6019	22.0058	26	0	0
04-Nov-2015 07:58:00	00-Jan-0000 00:00:00	0	-35	-32	778	0	13.7268	19.3519	22.0723	37	0	0
04-Nov-2015 08:09:00	00-Jan-0000 00:00:00	0	-34	-28	519	0	10.6948	22.727	0.0756281	143	0	0
04-Nov-2015 08:16:00	00-Jan-0000 00:00:00	0	-34	-28	443	0	11.3382	23.852	22.044	131	0	0
04-Nov-2015 08:37:00	00-Jan-0000 00:00:00	0		-28	539	0	10.6948	16.5527	0.065288	92	0	0
04-Nov-2015 09:03:00	00-Jan-0000 00:00:00	0	-41	-29	582	0	18.2511	24.3301	22.2387	45	0	0
04-Nov-2015 09:42:00	00-Jan-0000 00:00:00	0	-41	-29	1006	1	13.713	17.7376	0.0541768	38	0	0
04-Nov-2015 11:37:00	00-Jan-0000 00:00:00	0		-39	530	3	36.2362	39.9527	23.3038	35	0	0
04-Nov-2015 11:44:00	00-Jan-0000 00:00:00	0	-55	-39	565	3	25.6422	37.663	23.2863	93	0	0
04-Nov-2015 11:51:00	00-Jan-0000 00:00:00	0		-39	637	3	21.2594	28.8149	0.0333591	79	0	0
04-Nov-2015 11:58:00	00-Jan-0000 00:00:00	0	-56	-39	514	4	29.2531	39.1963	22.1791	89	0	0
04-Nov-2015 12:05:00	00-Jan-0000 00:00:00	0		-43	559	4	33.631	39.967	0.669342	74	0	0
04-Nov-2015 12:16:00	00-Jan-0000 00:00:00	0		-43	698	5	32.0488	39.8528	22.9991	76	0	0
04-Nov-2015 12:27:00	00-Jan-0000 00:00:00	0		-43	878	5	31.0478	37.663	23.4478	50	0	0
04-Nov-2015 18:11:00	00-Jan-0000 00:00:00	0	-23	-18	104	0	10.1918	13.8964	0.0787459	35	0	0
04-Nov-2015 18:15:00	00-Jan-0000 00:00:00	0	-25	-18	106	0	12.9291	22.0514	22.0106	103	0	0
04-Nov-2015 18:18:00	00-Jan-0000 00:00:00	0	-24	-18	92	1	11.0441	16.5527	22.4947	80	0	0
04-Nov-2015 18:26:00	00-Jan-0000 00:00:00	0	-28	-18	99	1	11.1978	15.3217	0.0675986	38	0	0
04-Nov-2015 18:40:00	00-Jan-0000 00:00:00	0	-27	-18	47	1	12.637	20.2531	22.0382	73	0	0
04-Nov-2015 18:43:00	00-Jan-0000 00:00:00	0	-25	-18	32	1	15.5431	21.8321	22.1009	56	0	0
04-Nov-2015 18:47:00	00-Jan-0000 00:00:00	0		-18	63	1	13.2099	18.9453	0.0611103	64	0	0
04-Nov-2015 18:51:00	00-Jan-0000 00:00:00	0	-24	-18	60	1	11.3326	20.5817	22.4292	115	0	0
04-Nov-2015 18:54:00	00-Jan-0000 00:00:00	0	-24	-18	34	1	10.1918	14.7706	0.0675986	76	0	0
04-Nov-2015 18:58:00	00-Jan-0000 00:00:00	0		-18	40	1	21.1639	25.878	22.0926	42	0	0
04-Nov-2015 19:01:00	00-Jan-0000 00:00:00	0		-12	43	1	16.2829	22.5031	22.1083	61	0	0
04-Nov-2015 19:23:00	00-Jan-0000 00:00:00	0		-12	121	1	14.2161	20.8779	0.057435	63	0	0
04-Nov-2015 19:30:00	00-Jan-0000 00:00:00	0	-18	-12	97	1	12.2039	15.8216	0.0611103	50	0	0
04-Nov-2015 19:59:00	00-Jan-0000 00:00:00	0	-22	-12	161	2	34.8782	39.3783	22.1422	34	0	0
04-Nov-2015 20:06:00	00-Jan-0000 00:00:00	0		-18	100	2	21.7741	28.4369	23.5574	68	0	0
04-Nov-2015 20:31:00	00-Jan-0000 00:00:00	0		-18	117	2	22.2883	28.3522	22.0685	57	0	0
04-Nov-2015 20:35:00	00-Jan-0000 00:00:00	0	-24	-18	129	2	34.2076	39.8321	22.0076	54	0	0
04-Nov-2015 21:00:00	00-Jan-0000 00:00:00	0	-26	-23	106	2	27.9021	33.631	23.0681	36	0	0
04-Nov-2015 21:07:00	00-Jan-0000 00:00:00	0	-27	-23	80	2	29.0054	37.9576	22.4552	84	0	0
04-Nov-2015 22:19:00	00-Jan-0000 00:00:00	0	-28	-19	158	3	21.3603	26.4585	1.04208	38	0	0
04-Nov-2015 22:51:00	00-Jan-0000 00:00:00	0	-25	-19	102	4	29.1208	36.8922	23.2877	47	0	0
07-May-2016 10:16:00	07-May-2016 10:40:00	1	-12	-3	177	5	33.631	39.3622	0.717802	43	10.6639	67.6137
07-May-2016 10:20:00	07-May-2016 10:40:00	1	-9	-3	140	5	17.1018	37.8207	1.60017	36	10.6639	67.6137
07-May-2016 10:24:00	07-May-2016 10:40:00	1	-10	-3	145	5	15.7534	24.0817	1.47319	71	10.6639	67.6137
07-May-2016 10:27:00	07-May-2016 10:40:00	1	-10	-3	149	5	15.301	22.727	1.51429	58	10.6639	67.6137
07-May-2016 10:38:00	07-May-2016 10:40:00	1		-3	152	5	33.9904	39.2415	0.872793	39	10.6639	67.6137
07-May-2016 10:42:00	07-May-2016 10:40:00	1	-10	-3	172	5	28.1618	39.4586	1.39153	99	10.6639	67.6137
07-May-2016 10:45:00	07-May-2016 10:40:00	1	-11	-3	184	5	13.2099	26.8149	0.0592157	115	10.6639	67.6137
07-May-2016 10:49:00	07-May-2016 10:40:00	1		-3	281	5	25.4986	39.185	0.970359	124	10.6639	67.6137
07-May-2016 10:56:00	00-Jan-0000 00:00:00	0	-12	-3	166	5	34.8782	39.6027	1.60528	42	0	0
07-May-2016 10:59:00	00-Jan-0000 00:00:00	0	-11	-3	176	5	10.6948	16.7315	0.057435	76	0	0
07-May-2016 11:07:00	00-Jan-0000 00:00:00	0	-10	-3	177	5	11.7224	21.7973	0.0462974	101	0	0
07-May-2016 11:14:00	00-Jan-0000 00:00:00	0		-3	206	5	12.637	17.7911	1.23913	42	0	0
07-May-2016 11:32:00	00-Jan-0000 00:00:00	0	-13	-3	218	5	31.7273	38.2533	1.6904	40	0	0
07-May-2016 11:35:00	00-Jan-0000 00:00:00	0	-13	-3	214	5	29.9543	39.6649	1.02897	117	0	0
07-May-2016 11:39:00	00-Jan-0000 00:00:00	0		-3	198	5	30.4821	38.6106	1.353	53	0	0
07-May-2016 11:50:00	00-Jan-0000 00:00:00	0	-11	-3	283	5	13.2673	17.3808	0.304928	27	0	0
07-May-2016 12:15:00	07-May-2016 12:26:00	1	-13	-7	272	5	11.0441	16.6594	22.5183	76	10.6639	67.6137
07-May-2016 12:29:00	07-May-2016 12:26:00	1	-15	-7	270	5	17.0462	23.6602	23.0701	59	10.6639	67.6137
07-May-2016 12:43:00	00-Jan-0000 00:00:00	0	-16	-7	403	5	34.8872	39.8321	1.74292	36	0	0
07-May-2016 12:58:00	00-Jan-0000 00:00:00	0		-7	376	5	30.833	39.3863	1.71627	74	0	0
07-May-2016 13:01:00	00-Jan-0000 00:00:00	0		-3	344	5	27.9044	39.1963	1.44391	88	0	0
07-May-2016 13:05:00	00-Jan-0000 00:00:00	0	-11	-3	353	5	34.0407	39.4586	1.40699	49	0	0
07-May-2016 13:09:00	00-Jan-0000 00:00:00	0		-3	329	5	32.6378	39.6234	1.76514	56	0	0
07-May-2016 13:16:00	00-Jan-0000 00:00:00	0	-10	-3	261	5	33.3817	39.7319	1.34281	70	0	0
07-May-2016 13:19:00	00-Jan-0000 00:00:00	0	-10	-3	202	5	30.1606	39.8305	1.54478	88	0	0
07-May-2016 13:30:00	00-Jan-0000 00:00:00	0	-8	-3	141	5	31.7273	38.4776	1.69532	40	0	0
07-May-2016 13:34:00	00-Jan-0000 00:00:00	0	-8	-3	103	5	31.5332	39.9226	1.37785	101	0	0
07-May-2016 13:37:00	00-Jan-0000 00:00:00	0	-8	-3	110	5	25.2091	36.4574	1.73122	73	0	0
07-May-2016 13:41:00	00-Jan-0000 00:00:00	0	-7	-3	101	5	18.2823	31.3702	0.0322331	132	0	0
07-May-2016 22:52:00	00-Jan-0000 00:00:00	0		0	276	5	34.2076	39.6027	1.49942	71	0	0
07-May-2016 22:55:00	00-Jan-0000 00:00:00	0	-5	0	292	5	23.7749	32.8774	23.7445	62	0	0
07-May-2016 23:03:00	07-May-2016 23:29:00	1		6	169	5	16.2284	23.3044	0.0441566	55	10.6639	67.6137
07-May-2016 23:06:00	07-May-2016 23:29:00	1		6	158	5	30.8433	39.4361	0.07416	62	10.6639	67.6137
07-May-2016 23:10:00	07-May-2016 23:29:00	1	-1	6	139	5	32.5407	38.872	23.08	48	10.6639	67.6137
07-May-2016 23:13:00	07-May-2016 23:29:00	1	0	6	130	5	31.6114	39.2962	23.3888	46	10.6639	67.6137
07-May-2016 23:24:00	07-May-2016 23:29:00	1	2	6	153	5	11.7008	14.822	0.065288	28	10.6639	67.6137
07-May-2016 23:28:00	07-May-2016 23:29:00	1		6	175	5	17.2786	38.9452	0.2493	27	10.6639	67.6137
07-May-2016 23:31:00	07-May-2016 23:29:00	1		6	206	5	28.2963	39.1494	23.1188	83	10.6639	67.6137
07-May-2016 23:35:00	07-May-2016 23:29:00	1	8	6	295	5	30.0492	38.7268	0.374505	67	10.6639	67.6137
08-May-2016 00:00:00	00-Jan-0000 00:00:00	0	-2	8	311	5	30.3781	39.8321	1.53824	121	0	0
08-May-2016 00:07:00	00-Jan-0000 00:00:00	0	-2	8	279	5	26.3338	37.3746	1.70828	92	0	0
08-May-2016 00:18:00	00-Jan-0000 00:00:00	0	-1	8	197	5	30.2988	38.5499	1.20117	68	0	0
08-May-2016 00:25:00	00-Jan-0000 00:00:00	0	-1	8	166	5	27.4563	38.7056	1.56905	93	0	0
08-May-2016 00:29:00	00-Jan-0000 00:00:00	0	-2	8	152	5	32.6785	39.3735	0.486077	54	0	0
08-May-2016 00:32:00	00-Jan-0000 00:00:00	0	-3	8	134	5	18.818	28.0605	22.5176	68	0	0
08-May-2016 00:43:00	00-Jan-0000 00:00:00	0	3	8	118	5	31.5332	39.9226	1.26507	118	0	0
08-May-2016 00:50:00	00-Jan-0000 00:00:00	0		8	133	5	28.5812	39.3783	1.52355	118	0	0
08-May-2016 00:54:00	00-Jan-0000 00:00:00	0	9	8	117	5	24.8806	37.4338	1.1521	132	0	0
08-May-2016 00:58:00	00-Jan-0000 00:00:00	0		8	98	5	31.2854	39.4024	1.47214	83	0	0
08-May-2016 01:05:00	00-Jan-0000 00:00:00	0	13	9	226	5	35.2141	39.3622	0.727114	37	0	0
08-May-2016 01:08:00	00-Jan-0000 00:00:00	0	13	9	235	5	31.0743	39.4586	1.37785	114	0	0
08-May-2016 01:12:00	00-Jan-0000 00:00:00	0		9	165	5	33.3817	39.9226	1.296	77	0	0
08-May-2016 01:19:00	00-Jan-0000 00:00:00	0	-1	9	238	5	28.3522	39.3783	1.62639	107	0	0
08-May-2016 01:26:00	00-Jan-0000 00:00:00	0		9	296	5	32.0212	39.0782	1.1302	93	0	0
08-May-2016 01:33:00	00-Jan-0000 00:00:00	0	2	9	434	5	30.833	39.3863	1.63064	81	0	0
08-May-2016 01:41:00	00-Jan-0000 00:00:00	0	-3	9	615	5	33.0827	39.1543	1.69756	46	0	0
08-May-2016 01:44:00	00-Jan-0000 00:00:00	0	-4	9	722	5	30.1543	39.1543	1.6702	76	0	0
08-May-2016 01:48:00	00-Jan-0000 00:00:00	0	-3	9	892	5	35.3468	39.4104	0.0244068	70	0	0
08-May-2016 02:20:00	00-Jan-0000 00:00:00	0		-13	991	5	34.2076	38.9273	22.0926	30	0	0
08-May-2016 02:34:00	00-Jan-0000 00:00:00	0		-13	1505	5	32.1986	39.1963	22.2117	70	0	0
08-May-2016 02:42:00	00-Jan-0000 00:00:00	0		-13	1424	5	26.1021	36.9043	22.0926	62	0	0
08-May-2016 02:56:00	00-Jan-0000 00:00:00	0		-13	1068	5	32.9332	39.6426	0.602925	65	0	0
08-May-2016 02:59:00	00-Jan-0000 00:00:00	0		-13	1177	5	34.0407	39.4586	22.2579	75	0	0
08-May-2016 03:03:00	00-Jan-0000 00:00:00	0	-43	-29	1523	5	33.1171	38.7366	22.3047	39	0	0
08-May-2016 03:07:00	00-Jan-0000 00:00:00	0	-42	-29	1499	5	28.8017	39.6027	22.0719	106	0	0
08-May-2016 03:14:00	00-Jan-0000 00:00:00	0	-39	-29	1303	5	20.2531	28.5812	22.1704	38	0	0
08-May-2016 03:35:00	00-Jan-0000 00:00:00	0	-52	-29	1159	5	32.2771	39.3767	22.816	81	0	0
08-May-2016 03:50:00	00-Jan-0000 00:00:00	0		-29	1067	5	33.7438	38.872	23.0412	30	0	0
08-May-2016 03:53:00	00-Jan-0000 00:00:00	0		-29	1076	5	31.1373	39.2656	22.421	74	0	0
08-May-2016 03:57:00	00-Jan-0000 00:00:00	0	-47	-29	1201	5	30.9498	38.8964	22.4792	64	0	0
08-May-2016 04:00:00	00-Jan-0000 00:00:00	0	-47	-41	1446	3	33.7438	38.989	0.80722	34	0	0
08-May-2016 04:04:00	00-Jan-0000 00:00:00	0		-41	1509	5	17.7555	32.1592	22.9231	95	0	0
08-May-2016 10:30:00	00-Jan-0000 00:00:00	0	-75	-67	737	5	13.96	20.2531	1.47668	39	0	0
08-May-2016 10:41:00	00-Jan-0000 00:00:00	0	-78	-67	490	5	18.8549	24.8678	0.885346	36	0	0
08-May-2016 13:47:00	00-Jan-0000 00:00:00	0	-55	-46	893	5	34.4473	39.657	1.45343	51	0	0
08-May-2016 14:01:00	00-Jan-0000 00:00:00	0	-43	-33	763	5	29.4772	39.1543	1.68481	77	0	0
08-May-2016 15:13:00	00-Jan-0000 00:00:00	0		-45	1132	5	32.1769	39.1591	22.0719	71	0	0
08-May-2016 15:24:00	00-Jan-0000 00:00:00	0		-45	1321	5	30.9907	39.0507	23.4937	75	0	0
08-May-2016 15:31:00	00-Jan-0000 00:00:00	0	-69	-45	1065	5	33.0827	39.3863	22.0464	50	0	0
08-May-2016 15:42:00	00-Jan-0000 00:00:00	0	-77	-45	1411	5	28.3522	39.1543	22.0836	82	0	0
03-Aug-2016 04:03:00	00-Jan-0000 00:00:00	0	3	4	151	0	15.0844	23.6281	22.1009	55	0	0
03-Aug-2016 04:28:00	03-Aug-2016 04:56:00	1	2	4	60	1	17.5403	23.0037	22.937	49	10.6639	67.6137
03-Aug-2016 04:32:00	03-Aug-2016 04:56:00	1		4	101	1	11.3326	15.8096	22.7597	43	10.6639	67.6137
03-Aug-2016 04:53:00	03-Aug-2016 04:56:00	1	-3	4	58	2	13.4049	16.9345	22.3572	29	10.6639	67.6137
03-Aug-2016 05:08:00	03-Aug-2016 04:56:00	1		-16	604	2	33.9215	39.2527	23.1424	43	10.6639	67.6137
03-Aug-2016 05:47:00	00-Jan-0000 00:00:00	0	-32	-16	745	2	33.6122	39.0247	22.6523	36	0	0
03-Aug-2016 06:23:00	00-Jan-0000 00:00:00	0	-53	-42	1220	3	32.0488	39.1494	23.0676	52	0	0
03-Aug-2016 06:52:00	00-Jan-0000 00:00:00	0	-62	-42	933	3	36.3374	39.3397	22.7182	28	0	0
03-Aug-2016 07:24:00	00-Jan-0000 00:00:00	0	-43	-36	638	4	22.7798	26.822	0.0358648	26	0	0
03-Aug-2016 07:31:00	00-Jan-0000 00:00:00	0	-38	-36	614	5	15.5675	23.1655	0.396002	100	0	0
03-Aug-2016 08:00:00	00-Jan-0000 00:00:00	0		-25	262	5	35.4987	39.8528	23.0923	46	0	0
03-Aug-2016 08:10:00	00-Jan-0000 00:00:00	0	-29	-25	227	5	20.7928	28.3566	0.101835	65	0	0
03-Aug-2016 08:18:00	03-Aug-2016 08:45:00	1	-28	-25	154	5	25.2843	33.8374	0.0283989	49	10.6639	67.6137
03-Aug-2016 08:32:00	03-Aug-2016 08:45:00	1	-21	-25	115	5	17.2345	28.8588	0.0358648	109	10.6639	67.6137
03-Aug-2016 08:36:00	03-Aug-2016 08:45:00	1	-22	-25	144	5	27.8545	34.4509	0.225375	32	10.6639	67.6137
03-Aug-2016 08:50:00	03-Aug-2016 08:45:00	1	-13	-25	456	5	18.2407	24.7812	0.0387775	50	10.6639	67.6137
03-Aug-2016 08:54:00	03-Aug-2016 08:45:00	1	-16	-25	456	5	10.5877	15.0844	1.28776	32	10.6639	67.6137
03-Aug-2016 09:11:00	00-Jan-0000 00:00:00	0	-25	-37	638	5	12.9046	21.1908	0.412927	83	0	0
03-Aug-2016 09:22:00	00-Jan-0000 00:00:00	0		-37	1097	5	31.8627	38.7056	1.0701	49	0	0
03-Aug-2016 10:20:00	00-Jan-0000 00:00:00	0	-45	-51	1231	5	31.2854	38.4891	1.53731	61	0	0
03-Aug-2016 10:27:00	00-Jan-0000 00:00:00	0	-51	-51	1072	5	29.8633	39.5067	23.5335	115	0	0
03-Aug-2016 10:30:00	00-Jan-0000 00:00:00	0	-53	-51	921	5	32.9082	39.0507	23.5879	46	0	0
03-Aug-2016 10:34:00	00-Jan-0000 00:00:00	0	-56	-51	1069	5	31.4025	39.5515	23.5006	99	0	0
03-Aug-2016 10:41:00	00-Jan-0000 00:00:00	0	-57	-51	857	5	32.6785	38.7987	23.3624	35	0	0
03-Aug-2016 10:48:00	00-Jan-0000 00:00:00	0	-52	-51	1068	5	35.3683	39.5067	23.6573	41	0	0
03-Aug-2016 10:52:00	00-Jan-0000 00:00:00	0		-51	1096	5	29.5501	39.2962	0.338066	110	0	0
03-Aug-2016 10:55:00	00-Jan-0000 00:00:00	0	-52	-51	1112	5	34.416	39.2527	23.08	51	0	0
03-Aug-2016 11:03:00	00-Jan-0000 00:00:00	0		-51	1081	5	24.2337	31.2408	1.21283	57	0	0
03-Aug-2016 11:10:00	00-Jan-0000 00:00:00	0	-54	-51	924	5	30.3677	38.7611	0.646929	65	0	0
03-Aug-2016 11:13:00	00-Jan-0000 00:00:00	0	-54	-51	880	5	31.2672	39.457	0.522707	91	0	0
03-Aug-2016 11:21:00	00-Jan-0000 00:00:00	0	-53	-51	609	5	29.9543	39.9765	1.09052	133	0	0
03-Aug-2016 11:28:00	00-Jan-0000 00:00:00	0		-51	574	5	33.9495	39.0053	0.222257	45	0	0
03-Aug-2016 11:42:00	00-Jan-0000 00:00:00	0		-51	492	5	24.2493	35.9011	0.569456	100	0	0
03-Aug-2016 11:53:00	00-Jan-0000 00:00:00	0		-51	278	5	35.857	39.3912	23.8151	28	0	0
03-Aug-2016 12:18:00	00-Jan-0000 00:00:00	0	-39	-37	169	5	35.4184	39.4682	0.121994	38	0	0
03-Aug-2016 12:25:00	00-Jan-0000 00:00:00	0	-42	-37	266	5	16.0045	23.2064	1.30167	60	0	0
03-Aug-2016 12:36:00	00-Jan-0000 00:00:00	0		-37	306	5	30.3885	39.3863	1.72104	72	0	0
03-Aug-2016 12:39:00	00-Jan-0000 00:00:00	0	-41	-37	412	5	34.6543	39.6027	0.824498	58	0	0
03-Aug-2016 13:05:00	00-Jan-0000 00:00:00	0	-42	-44	616	5	32.3417	38.8622	1.07801	53	0	0
03-Aug-2016 13:08:00	00-Jan-0000 00:00:00	0	-44	-44	626	5	30.2988	39.0782	1.30203	73	0	0
03-Aug-2016 13:33:00	00-Jan-0000 00:00:00	0	-54	-44	704	5	25.7874	34.3847	0.0306798	71	0	0
03-Aug-2016 13:48:00	00-Jan-0000 00:00:00	0	-55	-44	629	5	32.11	39.3735	0.424054	64	0	0
03-Aug-2016 13:55:00	00-Jan-0000 00:00:00	0	-55	-44	513	5	33.9495	39.5515	23.4937	67	0	0
03-Aug-2016 13:58:00	00-Jan-0000 00:00:00	0	-55	-44	534	5	31.7113	39.8178	0.970359	96	0	0
03-Aug-2016 14:02:00	00-Jan-0000 00:00:00	0	-55	-50	440	5	33.7775	39.3671	1.20117	65	0	0
03-Aug-2016 14:09:00	00-Jan-0000 00:00:00	0	-53	-50	329	5	33.3191	39.6234	1.76532	49	0	0
03-Aug-2016 14:16:00	00-Jan-0000 00:00:00	0	-54	-50	374	5	23.7856	30.3406	23.7981	35	0	0
03-Aug-2016 14:23:00	00-Jan-0000 00:00:00	0		-50	287	5	31.7413	39.1591	1.5186	69	0	0
03-Aug-2016 14:27:00	00-Jan-0000 00:00:00	0	-55	-50	296	5	31.795	39.3671	1.18582	119	0	0
03-Aug-2016 14:31:00	00-Jan-0000 00:00:00	0		-50	250	5	35.3683	39.6665	1.17083	42	0	0
03-Aug-2016 14:38:00	00-Jan-0000 00:00:00	0	-52	-50	286	5	24.0817	31.7413	1.57224	52	0	0
03-Aug-2016 14:42:00	00-Jan-0000 00:00:00	0		-50	361	0	10.1295	18.0032	22.0058	82	0	0
03-Aug-2016 14:46:00	00-Jan-0000 00:00:00	0	-51	-50	345	0	10.0731	17.1018	22.0058	62	0	0
03-Aug-2016 14:50:00	00-Jan-0000 00:00:00	0	-50	-50	264	0	10.0731	13.1041	22.0058	42	0	0
03-Aug-2016 14:52:00	00-Jan-0000 00:00:00	0	-51	-50	280	5	28.0492	39.3397	1.03743	96	0	0
03-Aug-2016 14:53:00	00-Jan-0000 00:00:00	0		-50	306	0	10.0731	21.1549	22.0058	88	0	0
03-Aug-2016 14:57:00	00-Jan-0000 00:00:00	0	-51	-50	324	0	10.0731	18.0208	22.0058	62	0	0
03-Aug-2016 14:59:00	00-Jan-0000 00:00:00	0		-50	336	5	26.5516	38.9452	1.56458	96	0	0
03-Aug-2016 15:00:00	00-Jan-0000 00:00:00	0	-51	-51	332	0	10.1295	22.2798	22.0089	92	0	0
03-Aug-2016 15:03:00	00-Jan-0000 00:00:00	0	-52	-51	370	5	32.1986	39.657	1.47214	66	0	0
03-Aug-2016 15:04:00	00-Jan-0000 00:00:00	0	-51	-51	381	0	11.3382	24.0844	22.0005	138	0	0
03-Aug-2016 15:06:00	00-Jan-0000 00:00:00	0	-51	-51	406	5	33.1171	39.8607	1.42522	64	0	0
03-Aug-2016 15:07:00	00-Jan-0000 00:00:00	0	-51	-51	420	0	10.1295	22.727	22.0058	129	0	0
03-Aug-2016 15:10:00	00-Jan-0000 00:00:00	0		-51	408	5	13.713	18.7573	0.0512683	37	0	0
03-Aug-2016 15:11:00	00-Jan-0000 00:00:00	0	-51	-51	392	0	11.6629	22.727	22.0382	146	0	0
03-Aug-2016 15:15:00	00-Jan-0000 00:00:00	0	-53	-51	434	0	10.1295	18.2268	22.0272	62	0	0
03-Aug-2016 15:18:00	00-Jan-0000 00:00:00	0	-53	-51	475	0	10.2228	15.8136	22.247	47	0	0
03-Aug-2016 15:22:00	00-Jan-0000 00:00:00	0		-51	458	0	15.953	25.2066	22.1975	80	0	0
03-Aug-2016 15:50:00	00-Jan-0000 00:00:00	0		-51	350	2	29.0119	38.3854	22.628	98	0	0
03-Aug-2016 16:16:00	03-Aug-2016 16:33:00	1	-47	-47	215	2	29.706	39.6139	22.1302	101	10.6639	67.6137
03-Aug-2016 16:30:00	03-Aug-2016 16:33:00	1	-47	-47	265	2	12.2039	16.7768	0.0592157	58	10.6639	67.6137
03-Aug-2016 16:41:00	03-Aug-2016 16:33:00	1	-46	-47	353	2	31.2793	39.1543	22.0669	54	10.6639	67.6137
03-Aug-2016 16:55:00	00-Jan-0000 00:00:00	0	-48	-47	424	3	20.6001	26.0535	22.9484	50	0	0
03-Aug-2016 17:02:00	00-Jan-0000 00:00:00	0	-46	-46	427	2	23.4911	32.0508	22.8353	63	0	0
03-Aug-2016 17:17:00	00-Jan-0000 00:00:00	0		-46	742	2	33.9327	39.185	22.6835	47	0	0
03-Aug-2016 17:20:00	00-Jan-0000 00:00:00	0		-46	932	2	32.8312	39.193	22.5057	55	0	0
03-Aug-2016 17:24:00	00-Jan-0000 00:00:00	0	-44	-46	976	2	35.0682	39.7319	22.4416	45	0	0
03-Aug-2016 17:38:00	00-Jan-0000 00:00:00	0	-43	-46	663	3	17.2345	22.802	0.0422051	59	0	0
03-Aug-2016 17:42:00	00-Jan-0000 00:00:00	0		-46	620	3	35.2302	39.0361	22.816	35	0	0
03-Aug-2016 18:32:00	00-Jan-0000 00:00:00	0	-33	-37	352	5	14.2694	19.4432	0.162443	56	0	0
03-Aug-2016 19:11:00	00-Jan-0000 00:00:00	0	-27	-32	251	5	35.3468	39.3912	0.0244068	40	0	0
03-Aug-2016 19:15:00	00-Jan-0000 00:00:00	0		-32	208	5	24.7428	34.5115	0.597361	89	0	0
03-Aug-2016 19:18:00	00-Jan-0000 00:00:00	0		-32	186	5	20.1057	27.6286	0.416421	90	0	0
03-Aug-2016 19:22:00	00-Jan-0000 00:00:00	0	-28	-32	173	5	19.0253	27.1316	0.370482	92	0	0
03-Aug-2016 19:26:00	00-Jan-0000 00:00:00	0		-32	147	5	14.52	39.8385	0.856941	110	0	0
03-Aug-2016 19:29:00	00-Jan-0000 00:00:00	0		-32	161	5	12.3789	38.9663	1.45343	33	0	0
03-Aug-2016 19:36:00	00-Jan-0000 00:00:00	0	-28	-32	122	5	29.2855	36.4886	1.46472	52	0	0
03-Aug-2016 19:47:00	00-Jan-0000 00:00:00	0	-27	-32	132	5	19.2929	26.7724	1.05162	78	0	0
03-Aug-2016 19:51:00	00-Jan-0000 00:00:00	0	-26	-32	209	5	29.3567	39.8528	0.678052	131	0	0
03-Aug-2016 19:54:00	00-Jan-0000 00:00:00	0		-32	204	5	31.3561	39.967	0.522707	120	0	0
22-Aug-2016 01:51:00	00-Jan-0000 00:00:00	0	-2	-4	60	0	10.0731	13.0509	22.0058	28	0	0
22-Aug-2016 01:54:00	00-Jan-0000 00:00:00	0		-4	55	0	10.0731	13.0509	22.0058	35	0	0
22-Aug-2016 01:58:00	00-Jan-0000 00:00:00	0	-2	-4	80	0	10.0731	13.5037	22.0058	38	0	0
22-Aug-2016 02:02:00	00-Jan-0000 00:00:00	0	-2	-5	94	0	10.0731	14.6286	22.0058	47	0	0
22-Aug-2016 02:05:00	00-Jan-0000 00:00:00	0	-2	-5	83	0	10.0731	15.0844	22.0058	54	0	0
22-Aug-2016 02:09:00	00-Jan-0000 00:00:00	0	-3	-5	77	0	10.0731	14.6286	22.0272	69	0	0
22-Aug-2016 02:12:00	00-Jan-0000 00:00:00	0	-3	-5	69	0	10.0731	15.7534	22.0058	60	0	0
22-Aug-2016 02:19:00	00-Jan-0000 00:00:00	0	-3	-5	62	0	10.0731	15.9768	22.0058	94	0	0
22-Aug-2016 02:23:00	00-Jan-0000 00:00:00	0		-5	68	0	10.0731	17.1018	22.0089	113	0	0
22-Aug-2016 02:27:00	00-Jan-0000 00:00:00	0	-3	-5	118	0	10.0731	16.0045	22.0058	91	0	0
22-Aug-2016 02:34:00	00-Jan-0000 00:00:00	0		-5	95	0	10.0731	15.0844	22.0058	99	0	0
22-Aug-2016 02:37:00	00-Jan-0000 00:00:00	0		-5	89	0	10.0731	16.4261	0.0787459	112	0	0
22-Aug-2016 02:41:00	00-Jan-0000 00:00:00	0	-3	-5	80	0	10.0731	18.0032	22.0058	108	0	0
22-Aug-2016 02:45:00	00-Jan-0000 00:00:00	0		-5	94	0	10.0731	15.5431	22.0058	114	0	0
22-Aug-2016 02:48:00	00-Jan-0000 00:00:00	0		-5	74	0	10.0731	18.0032	22.0272	146	0	0
22-Aug-2016 02:52:00	00-Jan-0000 00:00:00	0	-4	-5	79	0	10.0731	18.0032	22.0272	130	0	0
22-Aug-2016 02:55:00	00-Jan-0000 00:00:00	0	-3	-5	95	0	10.0731	14.8816	22.0058	98	0	0
22-Aug-2016 04:54:00	00-Jan-0000 00:00:00	0		-1	64	1	16.5527	22.2798	22.8266	76	0	0
22-Aug-2016 04:57:00	00-Jan-0000 00:00:00	0		-1	61	1	21.0108	30.5754	23.0684	92	0	0
22-Aug-2016 05:08:00	00-Jan-0000 00:00:00	0		1	76	2	21.7886	26.6658	22.8689	55	0	0
22-Aug-2016 05:15:00	00-Jan-0000 00:00:00	0	-3	1	87	2	11.8299	16.8821	23.1481	39	0	0
22-Aug-2016 05:22:00	00-Jan-0000 00:00:00	0	-3	1	69	2	24.4339	30.1165	23.3256	59	0	0
22-Aug-2016 05:37:00	00-Jan-0000 00:00:00	0		1	70	2	32.0212	39.0247	22.6342	47	0	0
22-Aug-2016 06:13:00	22-Aug-2016 06:23:00	1		2	136	2	31.7413	39.3783	22.1177	85	10.6639	67.6137
22-Aug-2016 06:23:00	22-Aug-2016 06:23:00	1	-5	2	178	2	30.6147	39.794	23.2944	100	10.6639	67.6137
22-Aug-2016 06:30:00	22-Aug-2016 06:23:00	1		2	251	2	27.7018	38.7056	22.1809	108	10.6639	67.6137
22-Aug-2016 06:45:00	00-Jan-0000 00:00:00	0	-5	2	183	3	18.2442	22.1687	22.7633	34	0	0
22-Aug-2016 06:52:00	00-Jan-0000 00:00:00	0	-6	2	240	3	30.7693	38.8964	22.1177	69	0	0
22-Aug-2016 07:06:00	00-Jan-0000 00:00:00	0	-5	0	178	3	31.7133	39.6665	22.4416	87	0	0
22-Aug-2016 07:17:00	00-Jan-0000 00:00:00	0	-5	0	194	3	32.8215	39.5003	22.604	71	0	0
22-Aug-2016 07:24:00	00-Jan-0000 00:00:00	0	-6	0	212	3	35.0447	39.6665	22.5561	50	0	0
22-Aug-2016 07:39:00	00-Jan-0000 00:00:00	0	-5	0	131	3	30.6023	35.7793	22.0836	45	0	0
22-Aug-2016 07:42:00	00-Jan-0000 00:00:00	0	-5	0	101	3	30.689	38.8769	23.3274	50	0	0
22-Aug-2016 07:49:00	00-Jan-0000 00:00:00	0		0	131	3	33.8318	39.6426	23.1424	53	0	0
22-Aug-2016 07:56:00	00-Jan-0000 00:00:00	0	-5	0	78	4	35.8429	39.8385	22.5748	33	0	0
22-Aug-2016 08:00:00	00-Jan-0000 00:00:00	0		0	84	4	20.6001	31.3561	23.1101	79	0	0
22-Aug-2016 08:04:00	00-Jan-0000 00:00:00	0	-5	0	92	4	18.7573	25.3143	0.0387775	58	0	0
22-Aug-2016 08:07:00	00-Jan-0000 00:00:00	0	-5	0	92	4	31.6694	39.4778	22.0519	66	0	0
22-Aug-2016 08:11:00	00-Jan-0000 00:00:00	0		0	91	3	22.3931	27.6401	22.937	34	0	0
22-Aug-2016 08:18:00	00-Jan-0000 00:00:00	0	-5	0	89	4	28.8873	39.1494	23.1121	88	0	0
22-Aug-2016 14:11:00	00-Jan-0000 00:00:00	0		3	73	0	10.0731	13.2959	22.3158	27	0	0
22-Aug-2016 14:14:00	00-Jan-0000 00:00:00	0		3	77	0	10.1295	16.2128	22.0058	54	0	0
22-Aug-2016 14:25:00	00-Jan-0000 00:00:00	0		3	91	0	10.1295	17.3371	22.0058	33	0	0
22-Aug-2016 14:28:00	00-Jan-0000 00:00:00	0		3	98	0	12.8357	19.5859	22.0089	62	0	0
22-Aug-2016 15:51:00	00-Jan-0000 00:00:00	0	-5	1	166	2	10.3947	14.6286	22.0272	39	0	0
22-Aug-2016 16:27:00	00-Jan-0000 00:00:00	0	-5	-1	215	2	10.3947	16.8783	22.0597	64	0	0
22-Aug-2016 16:41:00	00-Jan-0000 00:00:00	0	-7	-1	206	2	13.1041	20.0395	22.0382	71	0	0
22-Aug-2016 17:49:00	00-Jan-0000 00:00:00	0	-9	-3	212	3	27.8545	30.9907	0.221643	38	0	0
22-Aug-2016 18:00:00	00-Jan-0000 00:00:00	0	-8	-3	226	3	18.379	24.0712	0.308438	60	0	0
22-Aug-2016 18:11:00	00-Jan-0000 00:00:00	0	-9	-3	140	3	25.9342	33.6743	23.3071	70	0	0
22-Aug-2016 18:14:00	00-Jan-0000 00:00:00	0	-9	-3	155	3	31.9162	39.7271	22.816	108	0	0
22-Aug-2016 18:21:00	00-Jan-0000 00:00:00	0	-9	-3	234	3	28.9923	38.7562	22.8854	96	0	0
22-Aug-2016 18:25:00	00-Jan-0000 00:00:00	0	-9	-3	201	3	34.7473	39.8178	22.7349	48	0	0
22-Aug-2016 18:39:00	00-Jan-0000 00:00:00	0	-9	-3	128	4	10.3397	16.9158	22.5466	86	0	0
22-Aug-2016 19:01:00	00-Jan-0000 00:00:00	0		0	101	2	19.4725	25.2091	22.4799	79	0	0
22-Aug-2016 19:05:00	00-Jan-0000 00:00:00	0	-6	0	102	2	32.5388	39.9226	22.3736	80	0	0
22-Aug-2016 19:12:00	00-Jan-0000 00:00:00	0		0	100	2	31.18	39.967	22.7667	137	0	0
22-Aug-2016 19:19:00	00-Jan-0000 00:00:00	0	-4	0	114	2	26.6658	39.5003	22.6523	115	0	0
22-Aug-2016 19:26:00	00-Jan-0000 00:00:00	0		0	114	2	27.8885	38.6106	22.4689	81	0	0
22-Aug-2016 19:31:00	00-Jan-0000 00:00:00	0	-4	0	147	3	29.7933	39.4778	22.5466	141	0	0
22-Aug-2016 19:34:00	00-Jan-0000 00:00:00	0	-4	0	146	3	25.8315	39.4778	22.8283	86	0	0
22-Aug-2016 19:38:00	00-Jan-0000 00:00:00	0		0	144	3	31.0702	39.9765	22.5087	99	0	0
22-Aug-2016 19:52:00	00-Jan-0000 00:00:00	0		0	115	3	22.4355	28.6232	23.3201	56	0	0
22-Aug-2016 20:25:00	00-Jan-0000 00:00:00	0		-1	96	3	14.7191	18.7573	0.0512683	30	0	0
22-Aug-2016 20:36:00	22-Aug-2016 21:05:00	1	-3	-1	87	3	12.1727	16.667	1.28132	44	10.6639	67.6137
22-Aug-2016 20:43:00	22-Aug-2016 21:05:00	1	-4	-1	96	3	30.3656	39.4682	0.123572	82	10.6639	67.6137
22-Aug-2016 20:54:00	22-Aug-2016 21:05:00	1	-5	-1	108	3	25.8242	30.4301	1.17168	26	10.6639	67.6137
22-Aug-2016 21:01:00	22-Aug-2016 21:05:00	1	-6	-3	98	5	21.3307	39.0053	23.3987	43	10.6639	67.6137
22-Aug-2016 21:05:00	22-Aug-2016 21:05:00	1		-3	90	5	12.7715	17.5439	0.808473	49	10.6639	67.6137
22-Aug-2016 21:08:00	22-Aug-2016 21:05:00	1		-3	92	5	34.2409	39.4586	1.45343	39	10.6639	67.6137
22-Aug-2016 21:12:00	22-Aug-2016 21:05:00	1	-7	-3	95	5	13.6064	21.1908	0.255973	103	10.6639	67.6137
22-Aug-2016 21:15:00	22-Aug-2016 21:05:00	1	-7	-3	117	5	24.2885	32.8543	0.0311807	68	10.6639	67.6137
22-Aug-2016 21:19:00	22-Aug-2016 21:05:00	1		-3	119	5	33.1916	39.5467	1.24879	78	10.6639	67.6137
22-Aug-2016 21:30:00	00-Jan-0000 00:00:00	0		-3	117	5	20.4429	29.0119	0.90973	65	0	0
22-Aug-2016 21:58:00	00-Jan-0000 00:00:00	0		-3	320	5	22.3337	32.4062	0.0983401	112	0	0
22-Aug-2016 22:02:00	00-Jan-0000 00:00:00	0	-8	-6	314	5	32.1946	39.8321	1.74292	64	0	0
22-Aug-2016 22:13:00	00-Jan-0000 00:00:00	0	-7	-6	293	5	16.9158	21.6867	0.953824	33	0	0
22-Aug-2016 22:27:00	00-Jan-0000 00:00:00	0	-10	-6	239	5	29.8124	38.9338	23.7409	82	0	0
22-Aug-2016 22:31:00	00-Jan-0000 00:00:00	0	-10	-6	216	5	18.7134	22.1716	1.23611	35	0	0
22-Aug-2016 22:34:00	00-Jan-0000 00:00:00	0	-10	-6	209	5	21.2594	27.8908	23.6655	52	0	0
22-Aug-2016 22:38:00	00-Jan-0000 00:00:00	0		-6	226	5	31.346	39.5067	23.6049	96	0	0
22-Aug-2016 22:41:00	00-Jan-0000 00:00:00	0	-10	-6	213	5	20.7562	34.8509	0.0372644	54	0	0
22-Aug-2016 22:49:00	00-Jan-0000 00:00:00	0		-6	246	5	34.4123	39.185	1.09935	29	0	0
22-Aug-2016 22:52:00	00-Jan-0000 00:00:00	0		-6	218	5	34.3627	39.5067	23.6573	56	0	0
22-Aug-2016 22:56:00	00-Jan-0000 00:00:00	0	-7	-6	216	5	28.3566	39.1025	23.4866	108	0	0
22-Aug-2016 22:59:00	00-Jan-0000 00:00:00	0	-7	-6	194	5	20.2062	27.5207	0.694255	52	0	0
22-Aug-2016 23:03:00	00-Jan-0000 00:00:00	0		-9	226	5	34.1057	39.457	0.374505	71	0	0
22-Aug-2016 23:10:00	00-Jan-0000 00:00:00	0	-7	-9	270	5	34.3405	39.4104	0.0247228	44	0	0
22-Aug-2016 23:28:00	00-Jan-0000 00:00:00	0		-9	227	5	21.2325	29.6399	1.08195	59	0	0
22-Aug-2016 23:39:00	00-Jan-0000 00:00:00	0		-9	221	5	20.0963	38.7987	0.424054	61	0	0
22-Aug-2016 23:46:00	00-Jan-0000 00:00:00	0	-11	-9	193	5	19.2929	25.0201	0.97121	54	0	0
22-Aug-2016 23:53:00	00-Jan-0000 00:00:00	0		-9	209	3	24.3535	33.0329	0.704902	72	0	0
23-Aug-2016 00:07:00	00-Jan-0000 00:00:00	0	-12	-11	156	5	29.7146	38.9273	0.887914	48	0	0
23-Aug-2016 00:10:00	00-Jan-0000 00:00:00	0		-11	156	5	29.3093	37.4	23.7855	59	0	0
23-Aug-2016 00:14:00	00-Jan-0000 00:00:00	0	-12	-11	156	5	33.8823	38.4645	23.6883	29	0	0
23-Aug-2016 00:25:00	00-Jan-0000 00:00:00	0	-11	-11	95	5	23.337	39.3397	1.13835	28	0	0
23-Aug-2016 00:28:00	00-Jan-0000 00:00:00	0	-10	-11	110	5	25.9147	39.0247	1.18582	126	0	0
23-Aug-2016 00:39:00	00-Jan-0000 00:00:00	0	-10	-11	101	5	13.0023	16.7806	0.564086	40	0	0
23-Aug-2016 00:50:00	00-Jan-0000 00:00:00	0		-11	80	5	17.7804	22.8796	0.132423	36	0	0
23-Aug-2016 01:01:00	00-Jan-0000 00:00:00	0		-9	60	5	33.7625	39.3863	1.76496	41	0	0
23-Aug-2016 01:11:00	00-Jan-0000 00:00:00	0	-9	-9	56	5	29.8209	37.3797	0.0275787	38	0	0
23-Aug-2016 01:19:00	00-Jan-0000 00:00:00	0	-7	-9	86	5	25.3842	30.9907	23.5445	27	0	0
23-Aug-2016 01:33:00	00-Jan-0000 00:00:00	0	-6	-9	97	5	34.8872	39.8321	1.72104	37	0	0
23-Aug-2016 01:51:00	00-Jan-0000 00:00:00	0	-5	-9	104	5	14.4194	18.9152	1.34691	32	0	0
23-Aug-2016 02:09:00	00-Jan-0000 00:00:00	0	-3	-7	106	5	27.306	39.4586	1.39937	100	0	0
23-Aug-2016 02:20:00	00-Jan-0000 00:00:00	0		-7	105	5	33.7625	39.1543	1.74207	34	0	0
23-Aug-2016 07:48:00	00-Jan-0000 00:00:00	0	7	8	33	1	17.2786	24.0712	23.3289	50	0	0
23-Aug-2016 07:55:00	00-Jan-0000 00:00:00	0	6	8	43	1	12.2039	16.7768	0.057435	61	0	0
23-Aug-2016 08:38:00	00-Jan-0000 00:00:00	0	6	8	37	2	28.7093	36.8373	22.4639	54	0	0
23-Aug-2016 08:49:00	00-Jan-0000 00:00:00	0	7	8	40	2	30.0155	39.4586	22.3736	93	0	0
23-Aug-2016 08:56:00	00-Jan-0000 00:00:00	0		8	39	3	30.4405	39.0507	0.187485	75	0	0
23-Aug-2016 09:00:00	00-Jan-0000 00:00:00	0	8	10	45	3	16.7315	19.7884	0.0486562	26	0	0
23-Aug-2016 09:18:00	00-Jan-0000 00:00:00	0	7	10	49	3	35.3468	39.894	0.0240989	51	0	0
23-Aug-2016 09:25:00	00-Jan-0000 00:00:00	0	6	10	55	3	34.8782	39.8321	22.0519	52	0	0
23-Aug-2016 09:32:00	00-Jan-0000 00:00:00	0	5	10	52	3	21.7625	29.361	0.0365512	77	0	0
23-Aug-2016 09:43:00	00-Jan-0000 00:00:00	0	5	10	46	4	13.7361	17.0648	0.759688	39	0	0
23-Aug-2016 20:18:00	00-Jan-0000 00:00:00	0	-69	-63	842	0	10.0731	21.3781	22.0272	132	0	0
23-Aug-2016 20:58:00	00-Jan-0000 00:00:00	0	-65	-63	954	0	10.1295	22.2883	22.0272	140	0	0
23-Aug-2016 21:02:00	00-Jan-0000 00:00:00	0		-74	899	0	11.9841	25.4265	22.0606	148	0	0
23-Aug-2016 21:05:00	00-Jan-0000 00:00:00	0		-74	906	0	10.1918	18.5231	22.4424	121	0	0
23-Aug-2016 21:09:00	00-Jan-0000 00:00:00	0	-80	-74	1008	0	10.7007	23.6281	22.1083	167	0	0
23-Aug-2016 21:12:00	00-Jan-0000 00:00:00	0	-82	-74	772	0	10.0731	18.9152	22.0272	127	0	0
23-Aug-2016 21:19:00	00-Jan-0000 00:00:00	0		-74	751	0	10.2166	15.4697	22.482	86	0	0
23-Aug-2016 21:27:00	00-Jan-0000 00:00:00	0		-74	792	0	10.2228	20.4985	22.0089	142	0	0
23-Aug-2016 21:30:00	00-Jan-0000 00:00:00	0		-74	733	0	10.3947	25.4265	22.0606	154	0	0
23-Aug-2016 21:34:00	00-Jan-0000 00:00:00	0	-78	-74	889	0	10.3947	25.4265	22.0783	167	0	0
23-Aug-2016 21:37:00	00-Jan-0000 00:00:00	0	-75	-74	863	0	10.7007	22.7464	22.1856	164	0	0
23-Aug-2016 21:41:00	00-Jan-0000 00:00:00	0		-74	689	0	10.7007	24.0817	22.1539	162	0	0
23-Aug-2016 21:48:00	00-Jan-0000 00:00:00	0	-72	-74	498	0	10.7007	24.3015	22.1149	115	0	0
23-Aug-2016 21:52:00	00-Jan-0000 00:00:00	0	-75	-74	441	0	10.1918	13.9872	22.2455	60	0	0
23-Aug-2016 21:55:00	00-Jan-0000 00:00:00	0		-74	529	0	10.2228	18.992	22.0272	117	0	0
23-Aug-2016 21:59:00	00-Jan-0000 00:00:00	0	-77	-74	505	0	10.7007	21.6224	22.243	131	0	0
23-Aug-2016 22:02:00	00-Jan-0000 00:00:00	0	-79	-65	478	0	10.3947	21.6224	22.2398	161	0	0
23-Aug-2016 22:06:00	00-Jan-0000 00:00:00	0	-80	-65	504	0	10.1295	22.5031	22.0089	119	0	0
23-Aug-2016 22:10:00	00-Jan-0000 00:00:00	0	-75	-65	509	0	10.3947	22.5031	22.0089	142	0	0
23-Aug-2016 22:13:00	00-Jan-0000 00:00:00	0	-69	-65	456	0	10.865	24.0817	22.1157	151	0	0
23-Aug-2016 22:17:00	00-Jan-0000 00:00:00	0	-68	-65	400	0	10.0731	16.667	22.0272	100	0	0
23-Aug-2016 22:20:00	00-Jan-0000 00:00:00	0	-69	-65	537	0	10.5877	20.7074	22.0449	100	0	0
23-Aug-2016 22:24:00	00-Jan-0000 00:00:00	0	-71	-65	543	0	10.3947	19.3519	22.1053	37	0	0
23-Aug-2016 22:28:00	00-Jan-0000 00:00:00	0	-71	-65	443	0	11.0441	23.2064	22.2793	161	0	0
23-Aug-2016 22:31:00	00-Jan-0000 00:00:00	0	-70	-65	501	0	13.5738	26.7795	22.0313	146	0	0
23-Aug-2016 22:35:00	00-Jan-0000 00:00:00	0		-65	424	0	11.7116	24.753	22.1009	70	0	0
23-Aug-2016 22:42:00	00-Jan-0000 00:00:00	0	-65	-65	481	0	14.2205	24.0817	22.1992	106	0	0
23-Aug-2016 22:45:00	00-Jan-0000 00:00:00	0	-63	-65	457	0	10.8359	22.2883	22.2393	154	0	0
23-Aug-2016 22:49:00	00-Jan-0000 00:00:00	0		-65	395	0	11.3382	20.4088	22.2972	132	0	0
23-Aug-2016 22:53:00	00-Jan-0000 00:00:00	0	-58	-65	432	0	10.6948	14.8901	0.0700787	69	0	0
23-Aug-2016 22:56:00	00-Jan-0000 00:00:00	0	-55	-65	401	0	10.4372	15.4697	0.0700787	118	0	0
23-Aug-2016 23:00:00	00-Jan-0000 00:00:00	0		-48	360	0	19.3747	28.5834	22.0031	105	0	0
23-Aug-2016 23:03:00	00-Jan-0000 00:00:00	0		-48	266	0	20.0395	28.3522	22.0313	94	0	0
23-Aug-2016 23:07:00	00-Jan-0000 00:00:00	0	-55	-48	226	0	11.3382	19.5827	22.1387	102	0	0
23-Aug-2016 23:11:00	00-Jan-0000 00:00:00	0		-48	215	0	10.4372	27.2271	22.0611	49	0	0
23-Aug-2016 23:14:00	00-Jan-0000 00:00:00	0		-48	220	0	11.1808	23.429	22.3942	123	0	0
23-Aug-2016 23:25:00	00-Jan-0000 00:00:00	0		-48	172	0	13.9872	22.7965	22.7346	99	0	0
23-Aug-2016 23:29:00	00-Jan-0000 00:00:00	0	-49	-48	139	0	14.7062	19.2239	22.6531	51	0	0
23-Aug-2016 23:32:00	00-Jan-0000 00:00:00	0	-50	-48	158	0	20.4088	27.5	22.3093	75	0	0
23-Aug-2016 23:36:00	00-Jan-0000 00:00:00	0	-50	-48	150	0	19.1348	27.7725	22.3821	106	0	0
23-Aug-2016 23:39:00	00-Jan-0000 00:00:00	0		-48	143	1	23.6281	28.128	22.1392	28	0	0
23-Aug-2016 23:46:00	00-Jan-0000 00:00:00	0	-50	-48	115	1	16.7806	22.0313	22.6633	47	0	0
23-Aug-2016 23:50:00	00-Jan-0000 00:00:00	0	-49	-48	133	1	20.9293	27.569	22.6911	61	0	0
24-Aug-2016 02:07:00	00-Jan-0000 00:00:00	0	-57	-38	867	0	10.0731	14.8518	22.0058	51	0	0
24-Aug-2016 02:11:00	00-Jan-0000 00:00:00	0		-38	691	0	10.0731	16.4261	22.0089	74	0	0
24-Aug-2016 02:14:00	00-Jan-0000 00:00:00	0		-38	631	0	10.0731	15.0844	22.0058	80	0	0
24-Aug-2016 02:18:00	00-Jan-0000 00:00:00	0	-55	-38	550	0	10.0731	16.4261	22.0089	103	0	0
24-Aug-2016 02:22:00	00-Jan-0000 00:00:00	0	-51	-38	471	0	10.0731	15.9768	22.0089	86	0	0
24-Aug-2016 02:25:00	00-Jan-0000 00:00:00	0		-38	411	0	10.0731	16.4261	22.0058	89	0	0
24-Aug-2016 02:29:00	00-Jan-0000 00:00:00	0	-47	-38	412	0	10.0731	14.4194	22.0058	75	0	0
24-Aug-2016 02:32:00	00-Jan-0000 00:00:00	0	-45	-38	374	0	10.0731	17.5511	0.0787459	100	0	0
24-Aug-2016 02:36:00	00-Jan-0000 00:00:00	0	-42	-38	444	0	10.0731	17.5511	22.0089	128	0	0
24-Aug-2016 02:40:00	00-Jan-0000 00:00:00	0	-36	-38	343	0	10.0731	16.0045	22.1778	108	0	0
24-Aug-2016 02:43:00	00-Jan-0000 00:00:00	0	-33	-38	593	0	10.0731	16.8783	22.0272	133	0	0
24-Aug-2016 02:47:00	00-Jan-0000 00:00:00	0	-32	-38	672	0	10.0731	18.6762	22.0246	137	0	0
24-Aug-2016 02:50:00	00-Jan-0000 00:00:00	0	-35	-38	644	0	10.2166	18.9052	22.0382	115	0	0
24-Aug-2016 02:54:00	00-Jan-0000 00:00:00	0	-38	-38	635	0	10.0731	19.5827	22.0449	144	0	0
24-Aug-2016 02:57:00	00-Jan-0000 00:00:00	0	-40	-38	600	0	10.0731	18.6762	22.0089	132	0	0
24-Aug-2016 03:30:00	00-Jan-0000 00:00:00	0		-37	188	0	10.3947	24.753	22.0272	88	0	0
24-Aug-2016 03:33:00	00-Jan-0000 00:00:00	0		-37	134	0	10.4372	18.6558	22.3024	124	0	0
24-Aug-2016 03:37:00	00-Jan-0000 00:00:00	0	-36	-37	162	0	10.4372	16.7806	22.3086	108	0	0
24-Aug-2016 03:40:00	00-Jan-0000 00:00:00	0	-36	-37	112	0	10.4372	27.6767	22.1308	72	0	0
24-Aug-2016 03:44:00	00-Jan-0000 00:00:00	0		-37	86	0	16.8783	22.5031	22.1539	35	0	0
24-Aug-2016 03:51:00	00-Jan-0000 00:00:00	0	-33	-37	88	1	14.8901	26.8408	22.3752	141	0	0
24-Aug-2016 03:58:00	00-Jan-0000 00:00:00	0		-37	98	1	11.3326	24.707	22.5466	78	0	0
24-Aug-2016 04:02:00	00-Jan-0000 00:00:00	0	-33	-33	128	1	13.8964	25.4539	22.2006	57	0	0
24-Aug-2016 04:06:00	00-Jan-0000 00:00:00	0	-34	-33	128	1	20.4769	26.7795	22.0118	50	0	0
24-Aug-2016 04:09:00	00-Jan-0000 00:00:00	0		-33	107	1	12.7665	16.9569	23.0728	41	0	0
24-Aug-2016 04:13:00	00-Jan-0000 00:00:00	0	-34	-33	118	1	19.7147	26.6111	22.6569	72	0	0
24-Aug-2016 04:16:00	00-Jan-0000 00:00:00	0	-34	-33	143	1	18.5299	30.0155	22.4198	43	0	0
24-Aug-2016 04:41:00	24-Aug-2016 04:51:00	1	-33	-33	43	1	30.9498	37.4896	22.4707	39	10.6639	67.6137
24-Aug-2016 04:45:00	24-Aug-2016 04:51:00	1	-34	-33	46	1	14.6933	18.458	22.1387	35	10.6639	67.6137
24-Aug-2016 04:52:00	24-Aug-2016 04:51:00	1		-33	63	1	17.2272	39.4586	22.2805	69	10.6639	67.6137
24-Aug-2016 04:59:00	24-Aug-2016 04:51:00	1	-29	-33	118	1	16.7806	22.3167	22.5094	64	10.6639	67.6137
24-Aug-2016 05:03:00	24-Aug-2016 04:51:00	1		-34	174	1	17.5439	22.1716	22.4566	47	10.6639	67.6137
24-Aug-2016 05:17:00	00-Jan-0000 00:00:00	0		-34	232	1	34.5665	39.5003	22.6523	37	0	0
24-Aug-2016 05:21:00	00-Jan-0000 00:00:00	0	-33	-34	237	2	24.9948	29.4922	22.2368	34	0	0
24-Aug-2016 05:32:00	00-Jan-0000 00:00:00	0	-35	-34	221	2	33.5349	39.8305	22.0967	65	0	0
24-Aug-2016 05:53:00	00-Jan-0000 00:00:00	0		-34	210	2	13.8827	18.0559	22.2972	36	0	0
24-Aug-2016 06:54:00	24-Aug-2016 06:45:00	1	-37	-35	310	3	24.9948	31.7632	23.3071	50	10.6639	67.6137
24-Aug-2016 06:58:00	24-Aug-2016 06:45:00	1		-35	292	3	25.3493	33.6122	22.6592	76	10.6639	67.6137
24-Aug-2016 07:48:00	00-Jan-0000 00:00:00	0	-28	-29	185	3	30.689	39.3735	23.3179	55	0	0
24-Aug-2016 08:13:00	00-Jan-0000 00:00:00	0	-23	-26	127	4	24.278	35.3898	0.0311807	97	0	0
24-Aug-2016 08:17:00	00-Jan-0000 00:00:00	0		-26	142	4	34.2335	39.967	22.9796	46	0	0
24-Aug-2016 15:46:00	00-Jan-0000 00:00:00	0	-33	-27	97	1	17.641	23.979	22.8942	42	0	0
24-Aug-2016 15:49:00	00-Jan-0000 00:00:00	0	-34	-27	68	1	29.0119	39.5003	22.6655	114	0	0
24-Aug-2016 15:53:00	00-Jan-0000 00:00:00	0		-27	56	1	16.5527	26.4274	22.8266	106	0	0
24-Aug-2016 16:07:00	00-Jan-0000 00:00:00	0		-25	79	2	31.5453	39.2656	22.421	76	0	0
24-Aug-2016 16:18:00	00-Jan-0000 00:00:00	0		-25	105	2	35.6801	39.8385	22.5561	43	0	0
24-Aug-2016 18:27:00	00-Jan-0000 00:00:00	0		-27	49	2	18.2442	24.9567	22.8498	65	0	0
24-Aug-2016 18:34:00	00-Jan-0000 00:00:00	0	-34	-27	43	2	35.0465	39.794	23.3971	43	0	0
24-Aug-2016 18:52:00	00-Jan-0000 00:00:00	0	-33	-27	56	3	32.4043	39.8321	22.0076	70	0	0
24-Aug-2016 19:00:00	00-Jan-0000 00:00:00	0	-33	-28	45	3	34.5042	39.0782	22.3998	34	0	0
24-Aug-2016 19:25:00	00-Jan-0000 00:00:00	0	-30	-28	126	3	21.0108	29.4836	23.0862	71	0	0
24-Aug-2016 19:32:00	00-Jan-0000 00:00:00	0		-28	179	3	29.2855	39.1494	23.1589	74	0	0
24-Aug-2016 19:39:00	00-Jan-0000 00:00:00	0	-34	-28	210	3	15.3876	21.0108	0.357849	49	0	0
24-Aug-2016 19:46:00	00-Jan-0000 00:00:00	0		-28	214	3	36.313	39.5467	23.2435	27	0	0
25-Aug-2016 00:14:00	25-Aug-2016 00:44:00	1	-23	-18	71	5	28.7401	37.4034	0.835254	60	10.6639	67.6137
25-Aug-2016 00:18:00	25-Aug-2016 00:44:00	1	-23	-18	67	5	19.3421	33.2525	0.544263	60	10.6639	67.6137
25-Aug-2016 00:21:00	25-Aug-2016 00:44:00	1	-23	-18	65	5	33.3039	39.5003	1.18396	58	10.6639	67.6137
25-Aug-2016 00:25:00	25-Aug-2016 00:44:00	1	-23	-18	64	5	34.5463	39.1607	0.271496	50	10.6639	67.6137
25-Aug-2016 00:28:00	25-Aug-2016 00:44:00	1	-22	-18	64	5	14.225	19.7884	1.20229	49	10.6639	67.6137
25-Aug-2016 00:36:00	25-Aug-2016 00:44:00	1		-18	71	5	22.5031	31.1861	0.365837	73	10.6639	67.6137
25-Aug-2016 00:50:00	25-Aug-2016 00:44:00	1		-18	130	5	16.6594	23.3722	0.626875	67	10.6639	67.6137
25-Aug-2016 01:19:00	00-Jan-0000 00:00:00	0	-24	-17	332	5	25.657	30.4301	1.14774	32	0	0
25-Aug-2016 01:22:00	00-Jan-0000 00:00:00	0	-25	-17	254	5	14.8816	39.8814	0.0240989	82	0	0
25-Aug-2016 01:33:00	00-Jan-0000 00:00:00	0	-23	-17	267	5	32.1986	39.9226	1.40699	80	0	0
25-Aug-2016 01:40:00	00-Jan-0000 00:00:00	0		-17	146	5	32.2594	39.9527	0.418609	88	0	0
25-Aug-2016 01:45:00	00-Jan-0000 00:00:00	0	-23	-17	111	0	10.0731	12.3789	22.0058	27	0	0
25-Aug-2016 01:47:00	00-Jan-0000 00:00:00	0	-23	-17	112	5	25.694	32.5349	0.915389	47	0	0
25-Aug-2016 01:49:00	00-Jan-0000 00:00:00	0		-17	115	0	10.0731	13.5037	22.0058	39	0	0
25-Aug-2016 01:52:00	00-Jan-0000 00:00:00	0		-17	115	0	10.0731	14.1759	22.0058	46	0	0
25-Aug-2016 01:54:00	00-Jan-0000 00:00:00	0		-17	132	5	33.7813	39.4024	1.49132	57	0	0
25-Aug-2016 01:56:00	00-Jan-0000 00:00:00	0	-21	-17	143	0	10.0731	14.6286	22.0058	46	0	0
25-Aug-2016 01:59:00	00-Jan-0000 00:00:00	0	-21	-17	173	0	10.0731	14.1759	22.0058	44	0	0
25-Aug-2016 02:02:00	00-Jan-0000 00:00:00	0	-21	-20	168	5	32.4921	38.6614	0.329126	41	0	0
25-Aug-2016 02:10:00	00-Jan-0000 00:00:00	0	-21	-20	228	0	10.0731	15.0844	22.0058	69	0	0
25-Aug-2016 02:14:00	00-Jan-0000 00:00:00	0		-20	200	0	10.0731	16.0045	22.0058	93	0	0
25-Aug-2016 02:17:00	00-Jan-0000 00:00:00	0		-20	187	0	10.0731	15.9768	22.0058	76	0	0
25-Aug-2016 02:21:00	00-Jan-0000 00:00:00	0	-23	-20	165	0	10.0731	14.4194	22.0926	71	0	0
25-Aug-2016 02:25:00	00-Jan-0000 00:00:00	0		-20	166	0	10.0731	16.4261	22.0058	79	0	0
25-Aug-2016 02:28:00	00-Jan-0000 00:00:00	0		-20	203	0	10.0731	16.4261	22.0058	75	0	0
25-Aug-2016 02:32:00	00-Jan-0000 00:00:00	0	-24	-20	187	0	10.1295	18.0032	22.0058	92	0	0
25-Aug-2016 02:35:00	00-Jan-0000 00:00:00	0	-24	-20	176	0	10.2228	18.0032	22.0089	124	0	0
25-Aug-2016 03:08:00	00-Jan-0000 00:00:00	0		-21	81	0	12.7715	21.6019	22.0606	102	0	0
25-Aug-2016 03:11:00	00-Jan-0000 00:00:00	0	-24	-21	81	0	10.6948	21.3781	0.0787459	78	0	0
25-Aug-2016 03:22:00	00-Jan-0000 00:00:00	0		-21	67	0	11.4216	22.0514	22.0606	156	0	0
25-Aug-2016 03:25:00	00-Jan-0000 00:00:00	0	-22	-21	65	0	11.3382	26.3338	22.0118	155	0	0
25-Aug-2016 03:29:00	00-Jan-0000 00:00:00	0	-22	-21	64	0	10.2228	19.2929	22.0449	164	0	0
25-Aug-2016 03:33:00	00-Jan-0000 00:00:00	0		-21	65	0	12.2659	26.1021	22.0926	100	0	0
25-Aug-2016 03:36:00	00-Jan-0000 00:00:00	0		-21	70	0	10.3397	18.2442	22.4586	121	0	0
25-Aug-2016 03:40:00	00-Jan-0000 00:00:00	0	-21	-21	67	0	10.2166	17.5403	22.704	97	0	0
25-Aug-2016 03:43:00	00-Jan-0000 00:00:00	0	-22	-21	59	0	12.4096	22.0514	22.1083	105	0	0
25-Aug-2016 03:47:00	00-Jan-0000 00:00:00	0		-21	53	0	14.7062	20.0395	22.2405	61	0	0
25-Aug-2016 03:51:00	00-Jan-0000 00:00:00	0	-21	-21	51	0	10.8359	22.9569	22.1149	80	0	0
25-Aug-2016 03:54:00	00-Jan-0000 00:00:00	0	-22	-21	61	1	18.7134	31.5031	22.1352	103	0	0
25-Aug-2016 03:58:00	00-Jan-0000 00:00:00	0		-21	60	0	12.021	22.0313	22.2442	126	0	0
25-Aug-2016 04:01:00	00-Jan-0000 00:00:00	0		-19	56	1	15.7735	22.0313	22.8844	26	0	0
25-Aug-2016 04:05:00	00-Jan-0000 00:00:00	0	-21	-19	51	1	11.9841	17.1277	22.1157	56	0	0
25-Aug-2016 04:08:00	00-Jan-0000 00:00:00	0	-22	-19	52	1	31.7273	37.8173	22.0203	30	0	0
25-Aug-2016 04:12:00	00-Jan-0000 00:00:00	0		-19	50	1	15.7735	34.2057	22.1188	60	0	0
25-Aug-2016 04:23:00	00-Jan-0000 00:00:00	0		-19	35	1	11.5319	20.9263	22.0501	96	0	0
25-Aug-2016 04:26:00	00-Jan-0000 00:00:00	0		-19	42	1	12.637	22.0514	22.0699	82	0	0
25-Aug-2016 04:30:00	00-Jan-0000 00:00:00	0	-22	-19	51	1	29.4922	39.1591	22.1882	83	0	0
25-Aug-2016 04:37:00	00-Jan-0000 00:00:00	0	-20	-19	92	1	23.4911	28.7401	22.8849	43	0	0
25-Aug-2016 04:41:00	00-Jan-0000 00:00:00	0	-21	-19	102	1	29.0294	38.2781	22.0786	87	0	0
25-Aug-2016 04:44:00	00-Jan-0000 00:00:00	0	-22	-19	94	1	13.0023	27.9633	22.3093	127	0	0
25-Aug-2016 04:48:00	00-Jan-0000 00:00:00	0	-23	-19	91	1	28.3522	37.3526	22.1064	61	0	0
25-Aug-2016 04:59:00	00-Jan-0000 00:00:00	0	-25	-19	73	1	25.4465	33.9904	22.8915	76	0	0
25-Aug-2016 05:13:00	00-Jan-0000 00:00:00	0	-25	-19	73	1	29.9268	39.6027	22.0836	94	0	0
25-Aug-2016 05:27:00	00-Jan-0000 00:00:00	0	-23	-19	63	2	35.0447	39.5003	22.67	34	0	0
25-Aug-2016 05:38:00	00-Jan-0000 00:00:00	0	-24	-19	66	2	29.6954	38.989	22.9889	114	0	0
25-Aug-2016 05:52:00	00-Jan-0000 00:00:00	0	-23	-19	58	2	36.4869	39.3622	23.0923	28	0	0
25-Aug-2016 06:18:00	25-Aug-2016 06:39:00	1	-20	-12	121	2	15.4697	20.2062	23.0156	37	10.6639	67.6137
25-Aug-2016 06:25:00	25-Aug-2016 06:39:00	1	-14	-12	145	2	14.3622	18.0243	0.872793	35	10.6639	67.6137
25-Aug-2016 06:32:00	25-Aug-2016 06:39:00	1	-14	-12	202	2	34.4436	38.9419	22.0203	27	10.6639	67.6137
25-Aug-2016 06:43:00	25-Aug-2016 06:39:00	1	-15	-12	256	2	35.4987	39.3622	23.0923	34	10.6639	67.6137
25-Aug-2016 06:50:00	25-Aug-2016 06:39:00	1		-12	427	2	28.9923	37.0378	22.9746	62	10.6639	67.6137
25-Aug-2016 06:53:00	25-Aug-2016 06:39:00	1		-12	406	2	29.4772	39.6027	22.1104	83	10.6639	67.6137
25-Aug-2016 06:57:00	00-Jan-0000 00:00:00	0	-12	-12	412	2	29.7465	39.8607	22.21	123	0	0
25-Aug-2016 07:01:00	00-Jan-0000 00:00:00	0		-12	493	3	30.8617	39.6426	23.08	96	0	0
25-Aug-2016 07:29:00	00-Jan-0000 00:00:00	0		-12	380	3	29.4944	38.8932	22.7661	75	0	0
25-Aug-2016 07:47:00	00-Jan-0000 00:00:00	0	-18	-12	323	3	18.9453	26.2254	23.0696	79	0	0
25-Aug-2016 07:55:00	00-Jan-0000 00:00:00	0	-17	-12	461	1	22.3535	28.8939	22.3689	51	0	0
25-Aug-2016 07:58:00	00-Jan-0000 00:00:00	0	-19	-12	459	3	12.7069	18.2823	0.0526824	67	0	0
25-Aug-2016 08:12:00	00-Jan-0000 00:00:00	0	-22	-19	631	3	34.4767	39.5179	22.8316	41	0	0
25-Aug-2016 08:19:00	00-Jan-0000 00:00:00	0	-20	-19	956	4	20.7928	28.9901	23.5272	63	0	0
25-Aug-2016 10:11:00	00-Jan-0000 00:00:00	0	-26	-19	109	5	32.375	38.9338	23.7329	34	0	0
25-Aug-2016 10:22:00	00-Jan-0000 00:00:00	0	-24	-19	179	5	10.5578	16.0045	0.851916	58	0	0
25-Aug-2016 10:25:00	00-Jan-0000 00:00:00	0	-25	-19	156	5	31.795	39.4586	1.34281	75	0	0
25-Aug-2016 10:36:00	00-Jan-0000 00:00:00	0	-23	-19	197	5	35.9011	39.5467	23.2331	29	0	0
25-Aug-2016 10:43:00	00-Jan-0000 00:00:00	0		-19	202	5	11.8139	39.3735	1.06303	83	0	0
25-Aug-2016 10:47:00	00-Jan-0000 00:00:00	0	-23	-19	145	5	15.8096	38.6024	0.929186	36	0	0
25-Aug-2016 10:50:00	00-Jan-0000 00:00:00	0	-23	-19	151	5	31.5131	37.3746	1.81441	37	0	0
25-Aug-2016 11:01:00	00-Jan-0000 00:00:00	0	-22	-18	82	5	34.8872	39.6602	23.5139	62	0	0
25-Aug-2016 11:05:00	00-Jan-0000 00:00:00	0	-22	-18	61	5	18.5299	23.2636	0.494461	43	0	0
25-Aug-2016 11:19:00	00-Jan-0000 00:00:00	0	-25	-18	57	5	26.2977	32.5388	1.19191	52	0	0
25-Aug-2016 11:33:00	00-Jan-0000 00:00:00	0	-21	-18	138	5	10.865	16.7806	0.734474	76	0	0
25-Aug-2016 11:37:00	00-Jan-0000 00:00:00	0		-18	188	5	10.5578	14.0953	22.3942	49	0	0
25-Aug-2016 11:40:00	00-Jan-0000 00:00:00	0	-22	-18	161	5	10.7184	14.8901	22.8661	44	0	0
25-Aug-2016 14:55:00	00-Jan-0000 00:00:00	0	-21	-20	222	0	10.865	15.6365	22.3245	33	0	0
25-Aug-2016 14:58:00	00-Jan-0000 00:00:00	0	-20	-20	249	0	14.8816	26.5516	22.1308	107	0	0
25-Aug-2016 15:09:00	00-Jan-0000 00:00:00	0	-20	-19	284	0	18.0243	26.8408	22.3429	95	0	0
25-Aug-2016 15:20:00	00-Jan-0000 00:00:00	0	-19	-19	218	0	17.0648	21.3781	22.1539	44	0	0
25-Aug-2016 15:31:00	00-Jan-0000 00:00:00	0	-18	-19	269	0	11.0499	18.5299	22.0597	158	0	0
25-Aug-2016 17:22:00	00-Jan-0000 00:00:00	0	-19	-18	321	2	16.4684	20.3	22.2887	28	0	0
21-Dec-2016 04:33:00	21-Dec-2016 04:24:00	1	-6	3	87	0	10.5877	18.0032	1.14571	70	10.6639	67.6137
21-Dec-2016 04:37:00	21-Dec-2016 04:24:00	1	-6	3	122	0	10.3947	22.9569	1.00033	140	10.6639	67.6137
21-Dec-2016 04:40:00	00-Jan-0000 00:00:00	0		3	127	0	10.1295	21.1549	1.28776	88	0	0
21-Dec-2016 04:44:00	00-Jan-0000 00:00:00	0	-6	3	149	0	10.3397	20.9263	0.362689	141	0	0
21-Dec-2016 04:47:00	00-Jan-0000 00:00:00	0	-6	3	163	0	10.0731	21.3781	0.673669	150	0	0
21-Dec-2016 04:51:00	00-Jan-0000 00:00:00	0	-6	3	181	0	10.0731	19.1282	0.392399	141	0	0
21-Dec-2016 04:55:00	00-Jan-0000 00:00:00	0	-5	3	206	0	10.0731	19.8012	0.547519	134	0	0
21-Dec-2016 04:58:00	00-Jan-0000 00:00:00	0	-4	3	180	0	10.0731	19.3519	0.547519	119	0	0
21-Dec-2016 05:02:00	00-Jan-0000 00:00:00	0	-5	4	211	0	10.0731	16.667	0.235971	118	0	0
21-Dec-2016 05:05:00	00-Jan-0000 00:00:00	0	-5	4	211	0	10.0731	20.03	0.570726	128	0	0
21-Dec-2016 05:09:00	00-Jan-0000 00:00:00	0	-5	4	185	0	10.0731	18.2268	0.392399	121	0	0
21-Dec-2016 05:12:00	00-Jan-0000 00:00:00	0	-5	4	161	0	10.0731	18.6762	0.547519	126	0	0
21-Dec-2016 05:16:00	00-Jan-0000 00:00:00	0	-4	4	134	0	10.0731	17.5511	0.547519	107	0	0
21-Dec-2016 05:20:00	00-Jan-0000 00:00:00	0		4	161	0	10.1295	16.2128	1.41909	33	0	0
21-Dec-2016 05:23:00	00-Jan-0000 00:00:00	0		4	154	0	10.0731	16.4261	0.730271	77	0	0
21-Dec-2016 05:27:00	00-Jan-0000 00:00:00	0	-6	4	113	0	10.0731	15.0886	0.595971	56	0	0
21-Dec-2016 05:30:00	00-Jan-0000 00:00:00	0	-5	4	86	0	10.0731	15.301	0.762245	60	0	0
21-Dec-2016 05:34:00	00-Jan-0000 00:00:00	0		4	90	0	10.0731	14.8518	0.967404	46	0	0
21-Dec-2016 05:38:00	00-Jan-0000 00:00:00	0	-6	4	93	0	10.0731	13.7268	0.967404	38	0	0
21-Dec-2016 05:41:00	00-Jan-0000 00:00:00	0	-9	4	92	0	10.0731	15.0844	0.887279	55	0	0
21-Dec-2016 05:45:00	00-Jan-0000 00:00:00	0		4	109	0	10.0731	14.1759	0.967404	42	0	0
21-Dec-2016 05:48:00	00-Jan-0000 00:00:00	0		4	113	0	10.0731	13.7268	0.967404	36	0	0
21-Dec-2016 05:52:00	00-Jan-0000 00:00:00	0	-10	4	113	0	10.0731	14.1759	0.925645	42	0	0
21-Dec-2016 05:59:00	00-Jan-0000 00:00:00	0		4	134	0	10.0731	13.7268	0.967404	39	0	0
21-Dec-2016 08:05:00	21-Dec-2016 08:28:00	1	-3	10	123	0	34.9326	39.8321	22.0008	30	10.6639	67.6137
21-Dec-2016 08:08:00	21-Dec-2016 08:28:00	1		10	143	0	34.9326	39.8321	22.0008	37	10.6639	67.6137
21-Dec-2016 16:50:00	00-Jan-0000 00:00:00	0	-45	-27	1933	1	10.2228	13.4002	22.5809	30	0	0
21-Dec-2016 16:53:00	00-Jan-0000 00:00:00	0	-46	-27	1551	0	11.0499	19.1282	0.962398	95	0	0
21-Dec-2016 16:57:00	00-Jan-0000 00:00:00	0		-27	1453	0	11.0499	20.3	1.06303	58	0	0
21-Dec-2016 17:00:00	00-Jan-0000 00:00:00	0		-33	1165	0	10.0731	13.4943	22.4117	48	0	0
21-Dec-2016 17:04:00	00-Jan-0000 00:00:00	0	-43	-33	1262	0	12.5111	21.8872	0.68699	121	0	0
21-Dec-2016 17:07:00	00-Jan-0000 00:00:00	0	-42	-33	1131	0	10.3397	17.5439	0.0700787	137	0	0
21-Dec-2016 17:11:00	00-Jan-0000 00:00:00	0		-33	686	0	10.865	16.0045	1.10287	45	0	0
21-Dec-2016 17:15:00	00-Jan-0000 00:00:00	0	-40	-33	492	0	10.8359	20.7074	0.50631	144	0	0
21-Dec-2016 17:18:00	00-Jan-0000 00:00:00	0	-40	-33	501	0	10.2166	16.4338	0.0675986	127	0	0
21-Dec-2016 17:22:00	00-Jan-0000 00:00:00	0	-37	-33	435	0	10.266	17.7911	0.0727477	142	0	0
21-Dec-2016 17:25:00	00-Jan-0000 00:00:00	0		-33	441	0	10.5877	19.1282	0.0727477	175	0	0
21-Dec-2016 17:29:00	00-Jan-0000 00:00:00	0	-36	-33	296	0	10.0731	16.667	0.526113	131	0	0
21-Dec-2016 17:33:00	00-Jan-0000 00:00:00	0	-35	-33	234	0	10.3397	17.1277	0.0727477	134	0	0
21-Dec-2016 17:36:00	00-Jan-0000 00:00:00	0	-34	-33	239	0	10.0731	14.8433	0.0700787	128	0	0
21-Dec-2016 17:40:00	00-Jan-0000 00:00:00	0	-35	-33	182	0	10.0731	15.5431	0.0700787	153	0	0
21-Dec-2016 17:43:00	00-Jan-0000 00:00:00	0	-34	-33	247	0	10.0731	17.3334	0.0756281	141	0	0
21-Dec-2016 17:47:00	00-Jan-0000 00:00:00	0	-33	-33	235	0	10.2228	18.0032	0.0756281	163	0	0
21-Dec-2016 17:51:00	00-Jan-0000 00:00:00	0		-33	220	0	10.3397	17.5511	0.226648	139	0	0
21-Dec-2016 17:54:00	00-Jan-0000 00:00:00	0	-34	-33	136	0	10.0731	14.8816	0.0756281	121	0	0
21-Dec-2016 17:58:00	00-Jan-0000 00:00:00	0	-35	-33	146	0	10.0731	16.0045	0.927185	92	0	0
21-Dec-2016 18:01:00	00-Jan-0000 00:00:00	0	-34	-24	134	0	10.0731	14.8816	0.0756281	114	0	0
21-Dec-2016 18:05:00	00-Jan-0000 00:00:00	0		-24	152	0	10.1295	15.9768	0.797106	72	0	0
21-Dec-2016 18:08:00	00-Jan-0000 00:00:00	0		-24	137	0	10.0731	15.0844	0.0727477	137	0	0
21-Dec-2016 18:12:00	00-Jan-0000 00:00:00	0	-29	-24	154	0	10.0731	14.6286	0.0756281	128	0	0
21-Dec-2016 18:16:00	00-Jan-0000 00:00:00	0		-24	122	0	10.0731	13.7591	1.10287	77	0	0
21-Dec-2016 18:19:00	00-Jan-0000 00:00:00	0		-24	208	0	10.0731	15.0844	0.0756281	142	0	0
21-Dec-2016 18:23:00	00-Jan-0000 00:00:00	0	-26	-24	300	0	10.0731	13.96	0.0756281	119	0	0
21-Dec-2016 18:44:00	21-Dec-2016 18:54:00	1		-24	155	0	10.0731	11.9152	0.0821318	49	10.6639	67.6137
21-Dec-2016 18:51:00	21-Dec-2016 18:54:00	1	-26	-24	200	0	10.0731	12.1571	1.66493	26	10.6639	67.6137
21-Dec-2016 18:55:00	21-Dec-2016 18:54:00	1		-24	225	0	10.0731	12.3789	0.0858219	56	10.6639	67.6137
21-Dec-2016 18:59:00	21-Dec-2016 18:54:00	1	-25	-24	305	0	10.0731	12.4554	0.25712	52	10.6639	67.6137
21-Dec-2016 19:02:00	21-Dec-2016 18:54:00	1	-26	-28	463	0	10.0731	11.8299	0.0858219	34	10.6639	67.6137
21-Dec-2016 19:09:00	00-Jan-0000 00:00:00	0		-28	319	0	10.0731	12.3789	0.925645	30	0	0
21-Dec-2016 19:27:00	00-Jan-0000 00:00:00	0	-38	-28	266	0	10.0731	12.021	0.595971	32	0	0
