# Supplementary material for: Automated Detection Algorithm for Mesoscale Heated Regions in TWINS Ion Temperature Maps
Source: J Geophys Res Space Phys. 2022 Sep 23;127(9):e2022JA030464. doi: 10.1029/2022JA030464 (PMC9788308; doi:10.1029/2022JA030464)
Supplement: Supplementary file 5 — Table S4 [file JGRA-127-e2022JA030464-s002.xlsx]

## Sheet: Sheet1
DFBarrivalTime	spacecraft_name	TimeOfBzMin	TimeOfBzMax	nx_frontnormal	ny_frontnormal	nz_frontnormal	FrontThetaAngle	vx	vy	vz	GSMX	GSMY	GSMZ	TWINSDataAvail	TWINSactivity	TWINSRegionCount	TWINSQuality	TWINSrhomin	TWINSrhomax	TWINSMLTmin	TWINSMLTmax
2010-02-15/04:38:08	d	2010-02-15/04:38:07	2010-02-15/04:38:12	0.85708	-0.31817	0.4052	7.34954	78.1646	-42.6655	11.8491	-8.01391	-4.56461	-2.39587	0	0
2010-02-16/02:35:36	d	2010-02-16/02:35:26	2010-02-16/02:35:47	-0.32207	-0.76691	-0.55508	7.27551	10.5271	-13.4507	7.33419	-7.11424	-1.97855	-2.25727	0	0
2010-02-17/03:16:14	e	2010-02-17/03:15:59	2010-02-17/03:16:25	-0.61853	0.77599	0.12351	22.2114	-4.94629	5.58253	-0.78616	-7.62653	-2.57252	-2.35259	0	0
2010-03-11/05:21:50	a	2010-03-11/05:21:35	2010-03-11/05:21:58	-0.11059	0.99299	-0.04184	25.7103	68.1153	99.7445	-70.0441	-10.2324	-3.08077	-1.68031	0	0
2010-03-12/04:26:04	e	2010-03-12/04:25:59	2010-03-12/04:26:14	0.73892	0.28244	-0.61173	11.6023	1.63362	-28.998	-29.3731	-10.0081	-2.13504	-1.12722	1	1	124	5	21.4165	35.5236	22.7228	23.1815
2010-03-12/04:26:21	a	2010-03-12/04:26:13	2010-03-12/04:26:33	0.96631	-0.24836	-0.06751	42.398	50.0018	-48.106	-20.8438	-10.0401	-2.17252	-1.73272	1	1	124	5	21.4165	35.5236	22.7228	23.1815
2010-03-12/04:57:29	e	2010-03-12/04:57:28	2010-03-12/04:57:42	-0.0223	0.99926	0.03148	24.5576	-31.4489	5.89345	28.6958	-10.185	-2.58681	-1.08005	1	0	0	4	0	0	0	0
2010-03-14/04:50:09	d	2010-03-14/04:49:56	2010-03-14/04:50:17	0.7472	0.45367	-0.48567	36.0402	139.467	138.203	-3.92709	-10.3202	-2.47325	-0.904123	1	0	0	5	0	0	0	0
2010-03-14/04:50:13	e	2010-03-14/04:50:09	2010-03-14/04:50:20	0.80065	0.27858	-0.53043	43.0557	100.189	81.5989	-30.9919	-10.2743	-2.28769	-0.952355	1	0	0	5	0	0	0	0
2010-03-14/05:14:15	d	2010-03-14/05:14:12	2010-03-14/05:14:28	0.38629	0.91992	-0.06721	46.413	198.011	-12.4842	-124.034	-10.4318	-2.80117	-0.850569	1	1	42	4	15.2222	22.7798	0.0422051	23.9578
2010-03-15/06:21:55	d	2010-03-15/06:21:40	2010-03-15/06:22:00	0.69844	0.06865	-0.71236	50.5433	-0.84335	30.5172	-21.2659	-10.6714	-3.55424	-0.567186	1	1	67	2	14.2339	20.7928	23.2901	23.9487
2010-03-15/06:36:16	e	2010-03-15/06:36:14	2010-03-15/06:36:21	0.90701	0.13411	-0.39918	60.4292	69.4734	-14.225	-7.74102	-10.6481	-3.58477	-0.577967	1	1	67	2	14.2339	20.7928	23.2901	23.9487
2010-03-15/06:36:25	a	2010-03-15/06:36:24	2010-03-15/06:36:36	0.9499	0.24943	-0.18836	54.6283	101.047	77.4114	-28.7925	-10.6494	-3.63888	-1.10897	1	1	67	2	14.2339	20.7928	23.2901	23.9487
2010-04-04/10:46:05	e	2010-04-04/10:45:58	2010-04-04/10:46:19	-0.20054	0.93053	0.30641	52.9591	-5.01342	30.9107	3.8506	-10.3706	-3.4794	1.47484	1	1	90	5	30.96	39.2527	22.1599	23.3219
2010-04-04/10:46:06	d	2010-04-04/10:46:01	2010-04-04/10:46:19	-0.02483	0.97823	0.20605	50.1277	5.25254	25.8791	-0.1704	-10.4232	-3.52429	1.55538	1	1	90	5	30.96	39.2527	22.1599	23.3219
2010-04-04/11:25:56	d	2010-04-04/11:25:44	2010-04-04/11:26:03	0.48881	-0.43834	-0.75427	12.7731	40.2405	26.4502	-43.5055	-10.0311	-3.83939	1.5987	1	1	89	5	26.888	38.0026	0.195712	0.480951
2010-04-04/11:25:59	e	2010-04-04/11:25:51	2010-04-04/11:26:07	0.56834	-0.03044	-0.82223	7.89471	45.4291	19.2956	-62.9596	-9.97615	-3.80706	1.52192	1	1	89	5	26.888	38.0026	0.195712	0.480951
2010-04-04/11:48:37	e	2010-04-04/11:48:35	2010-04-04/11:48:47	0.45845	0.55274	-0.69592	24.2397	27.585	102.023	-8.18623	-9.71246	-3.99239	1.53529	1	1	62	5	29.9902	38.7268	23.4252	23.6264
2010-04-05/05:45:57	d	2010-04-05/05:45:56	2010-04-05/05:46:10	0.36636	0.82187	-0.43625	16.1644	19.9826	-11.0268	-22.0479	-11.3842	-0.575598	0.905701	1	1	99	0	10.3947	18.458	22.0089	23.1808
2010-04-05/09:03:04	a	2010-04-05/09:02:49	2010-04-05/09:03:14	0.12886	0.99165	-0.00415	17.0677	2.27034	35.3137	13.9658	-11.1057	-2.43446	0.998184	1	1	28	4	33.7813	38.5335	22.3298	22.5087
2010-04-05/09:31:45	d	2010-04-05/09:31:41	2010-04-05/09:31:59	0.84408	0.17214	-0.50784	5.96131	92.217	-36.4676	-45.8766	-11.0132	-2.74351	1.46287	1	1	83	5	25.3143	34.0463	23.519	23.8467
2010-04-05/09:32:07	a	2010-04-05/09:31:57	2010-04-05/09:32:18	0.84667	0.35267	-0.39847	2.21081	38.028	48.026	-18.6667	-10.9294	-2.70003	1.09887	1	1	123	5	29.8124	39.894	0.0240989	23.9759
2010-04-06/10:51:48	e	2010-04-06/10:51:47	2010-04-06/10:51:55	0.25479	0.89923	-0.35563	15.8713	145.362	131.716	-215.221	-10.3446	-3.25978	1.58959	1	1	29	5	12.2039	16.3217	23.4739	23.9299
2010-04-06/10:51:51	a	2010-04-06/10:51:37	2010-04-06/10:52:01	0.01547	-0.99985	-0.00793	14.723	130.058	-11.0844	-140.196	-10.2782	-3.2546	1.39201	1	1	29	5	12.2039	16.3217	23.4739	23.9299
2010-04-06/12:14:44	d	2010-04-06/12:14:38	2010-04-06/12:14:58	0.97098	-0.22189	-0.08923	20.6635	30.8773	-34.1569	3.18199	-9.45811	-3.96581	1.70708	1	1	97	5	16.5527	25.8315	0.677713	1.23668
2010-04-06/12:14:53	a	2010-04-06/12:14:49	2010-04-06/12:15:02	-0.79316	-0.60178	-0.09352	14.0119	35.6929	-71.3657	19.4559	-9.28532	-3.91677	1.52308	1	1	97	5	16.5527	25.8315	0.677713	1.23668
2010-04-07/03:04:51	a	2010-04-07/03:04:36	2010-04-07/03:05:02	-0.28556	-0.95364	0.09499	29.1212	-27.609	-42.3933	28.1417	-10.4225	1.51001	0.355862	1	1	58	5	28.8259	36.6962	1.50688	1.7402
2010-04-07/08:29:15	a	2010-04-07/08:29:03	2010-04-07/08:29:28	-0.4286	0.78762	0.44267	31.5606	-112.883	66.5258	205.487	-11.2897	-1.83594	1.01176	1	1	54	4	26.6658	33.6405	22.8479	23.1154
2010-04-08/09:15:06	a	2010-04-08/09:15:05	2010-04-08/09:15:19	-0.13775	0.98954	-0.04275	34.2712	-76.0135	271.938	58.625	-11.0636	-2.12995	1.23341	0	0
2010-04-08/09:15:08	e	2010-04-08/09:15:07	2010-04-08/09:15:14	-0.21424	0.96296	0.16375	27.6924	-92.8557	274.945	100.429	-11.0836	-2.11191	1.51256	0	0
2010-05-02/11:27:23	a	2010-05-02/11:27:22	2010-05-02/11:27:29	0.44967	-0.88156	-0.14372	4.0198	53.4272	-67.8616	-27.4416	-9.28663	-0.399312	2.66258	1	1	26	5	32.8543	38.9078	23.7953	23.8764
2010-05-02/13:14:23	e	2010-05-02/13:14:16	2010-05-02/13:14:37	-0.27716	0.70459	-0.65325	51.9725	14.3721	20.0603	-6.39863	-7.84901	-1.72036	2.50539	1	0	0	5	0	0	0	0
2010-05-02/14:20:48	d	2010-05-02/14:20:33	2010-05-02/14:21:01	-0.65163	0.6144	-0.44486	8.25459	2.90668	15.2738	15.7045	-6.51729	-2.43337	2.2361	1	1	55	5	11.7008	17.7376	0.0541768	23.9458
2010-05-02/14:20:58	e	2010-05-02/14:20:43	2010-05-02/14:21:04	0.63066	-0.29074	0.71954	12.6868	1.88732	31.8503	26.9237	-6.45251	-2.48874	2.18408	1	1	55	5	11.7008	17.7376	0.0541768	23.9458
2010-05-02/23:48:25	a	2010-05-02/23:48:21	2010-05-02/23:48:39	0.0387	-0.83609	-0.54723	16.2332	-11.9633	-71.6474	-9.40423	-7.47883	5.5199	2.08084	1	1	36	5	35.1025	39.1543	1.61009	1.90326
2010-05-03/00:14:31	d	2010-05-03/00:14:29	2010-05-03/00:14:40	0.49393	0.68683	-0.53319	11.2155	7.36745	2.20365	-67.214	-7.7993	5.15211	2.69754	1	0	0	5	0	0	0	0
2010-05-03/02:07:28	a	2010-05-03/02:07:24	2010-05-03/02:07:38	-0.44896	-0.69072	0.56687	14.198	-13.9981	-37.6822	-16.7386	-9.40631	4.86966	2.28778	1	0	0	5	0	0	0	0
2010-05-03/13:19:27	a	2010-05-03/13:19:26	2010-05-03/13:19:36	0.73762	0.31714	-0.5961	8.22939	53.1827	14.1505	-34.447	-7.40027	-1.68756	2.57689	1	1	60	5	21.295	28.4369	0.111765	0.442631
2010-05-27/09:20:28	e	2010-05-27/09:20:25	2010-05-27/09:20:41	0.76624	-0.60758	-0.20909	43.6366	106.964	-52.4135	-53.2808	-8.92881	4.01753	2.81237	1	1	28	5	10.865	14.6933	1.10287	1.75299
2010-05-27/09:51:59	d	2010-05-27/09:51:58	2010-05-27/09:52:10	0.93803	-0.13088	-0.3209	12.9259	170.945	-15.3367	-59.1421	-8.80262	3.58061	2.90346	1	1	67	5	14.2339	21.8785	0.145906	0.645217
2010-05-27/09:52:00	e	2010-05-27/09:51:59	2010-05-27/09:52:13	0.30951	0.87468	-0.37302	11.6793	118.598	-29.1218	-34.5042	-8.74953	3.55706	2.81844	1	1	67	5	14.2339	21.8785	0.145906	0.645217
2010-05-27/09:52:04	a	2010-05-27/09:52:03	2010-05-27/09:52:09	0.83363	-0.40388	-0.37676	15.4289	85.6786	29.2559	-66.837	-8.56082	3.48503	2.83815	1	1	67	5	14.2339	21.8785	0.145906	0.645217
2010-05-29/02:55:45	d	2010-05-29/02:55:31	2010-05-29/02:55:52	-0.57367	-0.2165	0.78996	19.0551	-21.3058	-30.1742	-16.9853	-7.96373	7.52014	3.58401	1	1	65	0	10.3397	16.2089	22.182	23.4525
2010-05-29/09:19:20	d	2010-05-29/09:19:08	2010-05-29/09:19:34	-0.17011	-0.87129	0.46034	31.2767	16.4141	-116	-74.2261	-8.81735	4.22252	2.86986	1	1	31	5	11.7655	15.4697	0.32568	0.887279
2010-05-29/09:19:21	e	2010-05-29/09:19:17	2010-05-29/09:19:35	-0.09616	-0.94361	0.31677	35.1788	31.1751	-121.085	-96.353	-8.76594	4.22136	2.77831	1	1	31	5	11.7655	15.4697	0.32568	0.887279
2010-05-29/09:19:24	a	2010-05-29/09:19:10	2010-05-29/09:19:38	-0.21734	-0.79048	0.57264	34.7644	14.2556	-155.35	-84.6286	-8.60146	4.14866	2.78188	1	1	31	5	11.7655	15.4697	0.32568	0.887279
2010-05-29/11:08:31	d	2010-05-29/11:08:27	2010-05-29/11:08:39	-0.26932	-0.73841	0.61823	19.2603	-10.2297	-37.5597	31.5069	-7.9862	2.52602	2.86298	1	1	38	5	32.8658	38.7366	1.55179	1.74116
2010-05-29/11:08:35	e	2010-05-29/11:08:31	2010-05-29/11:08:41	-0.94529	-0.17379	0.27608	12.3033	-10.4701	-42.8727	26.0741	-7.95061	2.48997	2.79779	1	1	38	5	32.8658	38.7366	1.55179	1.74116
2010-05-29/11:13:42	a	2010-05-29/11:13:29	2010-05-29/11:13:52	-0.11822	0.80558	-0.58057	22.9154	-0.8889	21.3723	-14.0752	-7.61185	2.30178	2.8845	1	1	84	5	18.7337	27.9044	0.776229	1.23611
2010-05-29/12:07:47	e	2010-05-29/12:07:35	2010-05-29/12:07:54	0.13995	0.86896	-0.47469	4.70861	28.1528	9.10499	15.0252	-7.20402	1.40276	2.75388	1	1	60	5	13.4049	19.7692	0.955995	1.60335
2010-05-29/12:07:49	d	2010-05-29/12:07:45	2010-05-29/12:07:55	0.89997	0.39698	0.18016	7.22417	29.8238	6.62036	13.1098	-7.23614	1.45735	2.80493	1	1	60	5	13.4049	19.7692	0.955995	1.60335
2010-05-30/02:49:00	a	2010-05-30/02:48:50	2010-05-30/02:49:10	-0.52313	-0.78277	-0.33705	11.0099	-60.2065	-102.357	-63.7263	-7.79494	7.81115	3.16354	1	1	83	0	10.3947	15.3464	0.226648	23.3749
2010-05-31/09:01:16	a	2010-05-31/09:01:15	2010-05-31/09:01:25	-0.41758	-0.68641	0.59537	28.9408	-83.4213	99.819	110.31	-8.51256	4.58678	2.73692	1	1	47	5	16.1698	21.5462	0.739582	1.23735
2010-05-31/09:01:19	e	2010-05-31/09:01:16	2010-05-31/09:01:26	-0.4057	-0.73752	0.53988	35.5476	-184.584	157.327	198.469	-8.66762	4.66249	2.73739	1	1	47	5	16.1698	21.5462	0.739582	1.23735
2010-05-31/09:01:21	d	2010-05-31/09:01:18	2010-05-31/09:01:28	-0.46524	-0.67544	0.57213	33.7683	-86.8927	53.7189	96.513	-8.72167	4.6608	2.8322	1	1	47	5	16.1698	21.5462	0.739582	1.23735
2011-05-26/10:19:42	e	2011-05-26/10:19:40	2011-05-26/10:19:55	0.25973	0.8893	-0.37641	10.8128	58.1553	15.2365	-80.4681	-10.8216	1.35296	4.30702	0	0
2011-05-26/15:58:01	d	2011-05-26/15:57:51	2011-05-26/15:58:06	-0.41363	-0.81623	-0.40334	53.1798	7.83547	-42.1343	-0.88962	-8.28004	-2.46265	3.40206	0	0
2011-05-26/15:58:16	e	2011-05-26/15:58:06	2011-05-26/15:58:20	0.93102	-0.00097	0.36496	82.1973	7.1164	-18.9924	10.6105	-7.74807	-2.53014	3.3568	0	0
2011-05-28/08:47:03	e	2011-05-28/08:46:48	2011-05-28/08:47:12	0.10264	0.88867	0.44691	15.7126	-59.3873	2.4495	167.987	-10.7941	2.43693	4.20716	0	0
2011-05-28/11:41:23	d	2011-05-28/11:41:08	2011-05-28/11:41:37	0.07779	0.88084	-0.46698	13.1064	4.73364	13.9183	-22.3157	-10.5725	1.03002	4.22211	0	0
2011-05-28/11:54:28	e	2011-05-28/11:54:22	2011-05-28/11:54:40	0.1601	-0.98297	-0.09018	8.77975	1.43078	-5.39332	-53.4249	-10.397	0.67715	4.33853	0	0
2011-05-28/16:32:42	a	2011-05-28/16:32:28	2011-05-28/16:32:56	0.35743	-0.61779	-0.70041	18.0346	-0.84805	-36.7311	2.65806	-6.19052	-2.66487	3.3973	0	0
2011-05-29/12:54:02	e	2011-05-29/12:53:59	2011-05-29/12:54:05	0.34183	0.83004	-0.44066	27.4765	88.2085	395.217	111.383	-9.95279	0.111646	4.28041	0	0
2011-05-29/13:04:26	e	2011-05-29/13:04:25	2011-05-29/13:04:38	0.38593	-0.91856	-0.08544	11.5778	37.6356	-160.411	14.9033	-9.86932	-0.0120393	4.26308	0	0
2011-05-29/15:34:47	d	2011-05-29/15:34:42	2011-05-29/15:34:56	0.60698	-0.78675	0.11224	40.3901	261.749	-119.378	-105.752	-8.55203	-1.81929	3.60767	0	0
2011-05-29/15:34:59	e	2011-05-29/15:34:58	2011-05-29/15:35:07	0.75126	-0.65667	-0.06635	50.5474	556.533	117.298	-186.888	-8.04485	-1.92947	3.57292	0	0
2011-05-29/16:22:12	d	2011-05-29/16:22:08	2011-05-29/16:22:19	0.89477	-0.44648	-0.00642	3.26231	48.3547	-51.9594	-3.48813	-7.80629	-2.41858	3.22253	0	0
2011-05-29/16:24:41	e	2011-05-29/16:24:31	2011-05-29/16:24:49	-0.32928	-0.94058	-0.08299	1.93087	38.5708	-79.8339	-6.58231	-7.15617	-2.51174	3.12164	0	0
2011-05-29/16:25:46	a	2011-05-29/16:25:42	2011-05-29/16:26:00	0.27372	-0.96149	-0.02471	1.17186	-30.992	-114.531	30.8106	-6.28993	-2.5055	3.47721	0	0
2011-05-30/14:01:02	e	2011-05-30/14:01:01	2011-05-30/14:01:14	0.62421	-0.77866	-0.06354	35.8965	49.7089	-75.9387	13.9926	-9.27475	-0.612294	4.10228	0	0
2012-06-16/13:19:42	e	2012-06-16/13:19:29	2012-06-16/13:19:49	-0.28628	0.83336	-0.47281	16.756	0.55611	34.431	-31.2067	-9.41647	-2.97613	4.03834	0	0
2012-06-16/13:40:38	d	2012-06-16/13:40:36	2012-06-16/13:40:48	0.8967	-0.44038	0.0447	4.22141	18.9465	-23.2989	14.6534	-9.34053	-2.78172	3.67205	0	0
2012-06-16/13:47:14	e	2012-06-16/13:47:08	2012-06-16/13:47:26	0.98574	-0.13644	-0.09849	6.07948	5.27615	21.6178	-14.6018	-9.10628	-3.26626	3.87899	0	0
2012-06-16/13:52:12	e	2012-06-16/13:52:00	2012-06-16/13:52:26	-0.7853	-0.47781	0.3937	11.584	-34.8237	8.04932	3.05088	-9.04727	-3.31744	3.84733	0	0
2012-06-16/16:55:24	a	2012-06-16/16:55:19	2012-06-16/16:55:35	0.74175	-0.37588	0.55545	13.691	78.5837	-3.90644	2.32649	-6.68077	-4.5164	2.65535	0	0
2012-06-16/17:14:51	a	2012-06-16/17:14:39	2012-06-16/17:14:59	-0.06195	-0.98629	-0.15293	5.12812	44.2135	-16.2724	-7.4954	-6.30863	-4.5925	2.38633	0	0
2012-06-17/12:38:15	a	2012-06-17/12:38:11	2012-06-17/12:38:25	0.32763	-0.93859	0.10819	6.82418	18.3209	-50.4167	5.03034	-9.94893	-2.08248	4.9504	0	0
2012-06-17/16:59:11	d	2012-06-17/16:59:10	2012-06-17/16:59:22	0.63706	-0.76964	0.04258	8.54711	-7.32345	-10.9619	-10.564	-6.00009	-4.31587	1.81874	0	0
2012-06-18/13:30:53	e	2012-06-18/13:30:48	2012-06-18/13:31:02	0.46859	0.5056	-0.72442	11.8189	49.2399	36.2333	-26.5954	-9.32464	-2.82067	3.94814	0	0
2012-06-18/13:31:25	d	2012-06-18/13:31:17	2012-06-18/13:31:33	0.58097	0.8029	-0.13354	40.7346	0.59071	18.2258	-8.90364	-9.45225	-2.42005	3.68467	0	0
2012-06-18/13:41:48	e	2012-06-18/13:41:47	2012-06-18/13:41:54	0.31088	0.85177	-0.42172	38.9992	108.512	57.1101	-19.404	-9.20062	-2.93743	3.88627	0	0
2012-07-13/10:24:21	e	2012-07-13/10:24:19	2012-07-13/10:24:24	0.05384	-0.97941	-0.19455	73.1004	13.6473	-98.231	-13.7425	-10.41	2.55058	3.15311	0	0
2012-07-13/10:38:30	a	2012-07-13/10:38:17	2012-07-13/10:38:34	0.15869	-0.88531	-0.43708	21.5168	108.263	0.05876	-84.4696	-10.4423	2.72612	3.77253	0	0
2012-07-13/10:38:35	d	2012-07-13/10:38:20	2012-07-13/10:38:40	-0.01741	0.98289	-0.18336	7.95359	146.731	29.2198	20.1602	-10.3135	2.76066	2.78945	0	0
2012-07-13/10:38:36	e	2012-07-13/10:38:22	2012-07-13/10:38:39	0.60927	0.77753	-0.1557	9.64322	153.958	-57.6073	-32.6863	-10.3595	2.39023	3.14894	0	0
2012-07-13/10:51:04	d	2012-07-13/10:51:00	2012-07-13/10:51:16	0.92638	-0.36089	0.10763	1.25289	87.0973	28.6514	-3.03847	-10.2595	2.60501	2.78835	0	0
2012-07-14/07:19:44	e	2012-07-14/07:19:42	2012-07-14/07:19:55	0.50814	0.8153	-0.27763	38.9417	33.4794	-1.24552	-35.1093	-10.3274	4.4227	3.21434	0	0
2012-07-14/14:49:27	d	2012-07-14/14:49:19	2012-07-14/14:49:41	-0.61022	0.63677	-0.47133	3.49894	40.5749	146.271	26.3622	-7.72195	-0.660989	2.30539	0	0
2012-07-15/05:36:33	d	2012-07-15/05:36:25	2012-07-15/05:36:47	-0.29714	-0.85278	0.4295	9.75445	-85.4064	-281.833	46.746	-9.65103	5.65118	3.00661	0	0
2012-07-15/05:37:17	e	2012-07-15/05:37:08	2012-07-15/05:37:30	-0.26963	-0.69472	0.66683	15.4863	-101.47	-369.666	40.6246	-9.72402	5.2317	3.32944	0	0
2012-07-15/07:47:09	a	2012-07-15/07:47:07	2012-07-15/07:47:23	0.10968	0.8622	0.49455	9.42903	46.9538	123.955	2.4924	-10.3157	4.4966	3.84582	0	0
2012-07-15/11:47:57	a	2012-07-15/11:47:44	2012-07-15/11:48:09	0.55754	-0.81031	-0.18043	15.8358	-17.5533	-73.4445	45.4184	-10.0898	2.21991	3.52848	0	0
2012-07-15/12:44:19	e	2012-07-15/12:44:16	2012-07-15/12:44:26	0.75287	0.54833	-0.36403	30.0735	86.2384	59.1696	-50.3117	-9.44981	0.984647	2.91694	0	0
2012-07-15/12:56:25	d	2012-07-15/12:56:17	2012-07-15/12:56:31	-0.01578	-0.76802	0.64024	4.00242	54.8025	9.70927	60.4851	-9.26375	1.13378	2.59226	0	0
2012-07-15/13:27:08	e	2012-07-15/13:26:53	2012-07-15/13:27:22	-0.50203	-0.31363	-0.80598	10.8171	-5.66294	-59.0882	22.7133	-8.97904	0.363653	2.82696	0	0
2012-07-15/14:56:14	a	2012-07-15/14:55:59	2012-07-15/14:56:28	-0.05795	-0.96495	0.25594	5.35182	15.7173	-0.1746	21.2079	-8.16657	-0.388431	2.87443	0	0
2012-07-15/15:17:36	a	2012-07-15/15:17:35	2012-07-15/15:17:41	0.44214	-0.60603	0.66124	16.7875	14.6162	-157.513	-4.96303	-7.82331	-0.691075	2.72596	0	0
2012-07-15/15:25:00	d	2012-07-15/15:24:59	2012-07-15/15:25:12	-0.05937	0.98137	-0.18272	7.39823	38.4827	29.5982	62.3357	-6.96495	-1.13318	2.03933	0	0
2012-07-15/15:25:04	e	2012-07-15/15:24:49	2012-07-15/15:25:13	-0.02106	-0.96771	-0.25119	5.05393	18.5123	-31.9879	24.0216	-7.07429	-1.37616	2.24309	0	0
2012-07-16/05:13:01	a	2012-07-16/05:12:58	2012-07-16/05:13:15	-0.34605	-0.92602	0.15075	14.7204	-75.3431	-234.395	-47.3105	-9.36495	5.41362	4.10392	0	0
2012-07-16/06:06:51	e	2012-07-16/06:06:36	2012-07-16/06:06:59	-0.34193	-0.93884	-0.04084	11.9404	-17.8527	-87.7293	-74.9425	-9.88871	5.18371	3.21161	0	0
2012-07-16/07:46:21	d	2012-07-16/07:46:06	2012-07-16/07:46:35	-0.39604	-0.63728	0.66107	34.9783	-3.32734	-78.8177	-53.9425	-10.2668	4.8674	2.67281	0	0
2012-07-16/08:54:14	d	2012-07-16/08:54:05	2012-07-16/08:54:19	-0.14164	-0.98862	-0.05065	25.4492	-24.7142	-166.733	0.81664	-10.3716	4.24654	2.59683	0	0
2012-07-16/09:13:19	e	2012-07-16/09:13:14	2012-07-16/09:13:30	0.06655	-0.97899	-0.19272	15.2178	-4.45568	-40.842	15.9332	-10.4407	3.67755	2.95752	0	0
2012-07-16/12:05:51	d	2012-07-16/12:05:50	2012-07-16/12:05:52	0.55997	-0.68722	0.46277	34.2285	63.0027	-67.9677	35.8486	-9.68883	1.96167	2.56354	0	0
2012-07-16/12:05:54	e	2012-07-16/12:05:53	2012-07-16/12:06:00	0.31807	-0.94215	-0.10576	33.803	130.147	-128.712	61.9191	-9.75733	1.62969	2.89383	0	0
2012-07-17/11:36:57	a	2012-07-17/11:36:54	2012-07-17/11:37:00	0.85075	0.21054	-0.48155	23.5111	45.5595	25.6789	-14.5031	-10.0861	2.58146	3.38125	0	0
2012-07-17/11:48:59	a	2012-07-17/11:48:44	2012-07-17/11:49:06	0.50132	0.82157	0.27148	46.6379	67.9332	10.889	-6.57184	-10.0219	2.43276	3.36571	0	0
2012-07-17/11:49:02	d	2012-07-17/11:49:01	2012-07-17/11:49:16	0.53575	-0.60096	0.59314	25.9918	273.962	28.5668	270.467	-9.76476	2.28195	2.49592	0	0
2012-07-17/11:49:04	e	2012-07-17/11:48:49	2012-07-17/11:49:10	-0.31769	-0.85992	-0.39951	29.5761	28.415	-85.0103	11.3269	-9.83988	1.95029	2.83309	0	0
2012-07-17/11:36:57	a	2012-07-17/11:36:54	2012-07-17/11:37:00	0.85075	0.21054	-0.48155	23.5111	45.5595	25.6789	-14.5031	-10.0861	2.58146	3.38125	0	0
2012-07-17/11:48:59	a	2012-07-17/11:48:44	2012-07-17/11:49:06	0.50132	0.82157	0.27148	46.6379	67.9332	10.889	-6.57184	-10.0219	2.43276	3.36571	0	0
2012-07-17/11:49:02	d	2012-07-17/11:49:01	2012-07-17/11:49:16	0.53575	-0.60096	0.59314	25.9918	273.962	28.5668	270.467	-9.76476	2.28195	2.49592	0	0
2012-07-17/11:49:04	e	2012-07-17/11:48:49	2012-07-17/11:49:10	-0.31769	-0.85992	-0.39951	29.5761	28.415	-85.0103	11.3269	-9.83988	1.95029	2.83309	0	0
2012-07-19/12:57:39	a	2012-07-19/12:57:27	2012-07-19/12:57:44	0.46455	0.8666	0.18219	36.5387	46.9887	9.48716	1.27192	-9.45633	1.7165	3.08769	0	0
2012-07-20/15:01:18	a	2012-07-20/15:01:17	2012-07-20/15:01:30	0.52201	0.78442	0.33494	7.37914	103.812	162.605	68.0133	-7.87581	-0.0954739	2.52151	0	0
2012-07-20/15:01:43	d	2012-07-20/15:01:41	2012-07-20/15:01:49	0.46096	-0.84069	0.28419	12.0361	63.5783	-54.3463	47.6194	-7.16854	-0.4667	1.9405	0	0
2012-07-20/15:01:54	e	2012-07-20/15:01:48	2012-07-20/15:01:59	0.23129	0.86072	0.45351	4.05227	15.0166	-5.66168	15.2344	-7.30293	-0.690186	2.1548	0	0
2012-07-20/15:08:32	e	2012-07-20/15:08:31	2012-07-20/15:08:37	0.64783	0.48921	0.58394	10.9459	-20.8889	254.099	-39.7533	-7.1647	-0.800236	2.11267	0	0
2012-07-21/05:03:19	d	2012-07-21/05:03:15	2012-07-21/05:03:27	0.39111	0.8864	-0.24764	16.7772	132.168	274.354	-138.677	-9.08789	6.57914	2.72661	0	0
2012-07-21/05:50:10	a	2012-07-21/05:50:03	2012-07-21/05:50:24	0.4946	0.6045	-0.62446	19.4186	70.3924	168.779	14.6039	-9.48456	5.90864	3.68732	0	0
2012-07-21/05:51:12	d	2012-07-21/05:51:11	2012-07-21/05:51:16	0.68512	-0.0477	-0.72687	34.0821	-30.168	-141.402	-40.2246	-9.44896	6.32375	2.57756	0	0
2012-07-21/07:37:15	d	2012-07-21/07:37:03	2012-07-21/07:37:29	0.7827	0.3853	-0.4888	18.7645	33.9052	22.2204	-14.4585	-9.97637	5.55894	2.3079	0	0
2012-09-01/02:24:54	d	2012-09-01/02:24:46	2012-09-01/02:24:58	0.92161	0.32045	-0.21898	32.2868	200.805	68.6403	-16.3365	-6.02313	9.6266	0.865064	0	0
2012-09-02/05:43:10	d	2012-09-02/05:43:05	2012-09-02/05:43:20	0.57412	0.07931	0.81492	33.455	0.4106	-157.706	70.0476	-6.51704	6.27766	-0.329706	1	1	72	2	10.5578	18.0349	22.6451	23.611
2012-09-03/05:03:36	e	2012-09-03/05:03:32	2012-09-03/05:03:44	0.72451	0.22475	-0.65159	16.7908	25.2031	11.6997	-4.4104	-6.77303	7.61256	-0.000715645	1	0	0	3	0	0	0	0
2012-09-04/03:20:00	d	2012-09-04/03:19:58	2012-09-04/03:20:04	0.95695	0.066	-0.28266	9.27568	88.1722	-4.39147	-29.8381	-6.37525	7.05366	0.251065	0	0
2012-09-04/06:50:37	e	2012-09-04/06:50:35	2012-09-04/06:50:42	0.24732	-0.87958	0.40642	2.78179	-41.0442	-158.853	26.036	-6.34252	4.70254	-0.383012	0	0
2012-09-05/01:30:58	d	2012-09-05/01:30:51	2012-09-05/01:31:07	0.20172	-0.772	-0.60277	47.0615	3.95931	-23.5655	9.70374	-6.21943	7.99837	0.761032	0	0
2012-09-05/05:00:44	a	2012-09-05/05:00:29	2012-09-05/05:00:52	0.64488	0.57346	-0.50524	7.30047	20.1353	7.76728	-36.0223	-6.56469	8.67837	0.23533	0	0
2013-06-28/06:29:17	d	2013-06-28/06:29:14	2013-06-28/06:29:21	0.73434	0.60522	-0.30733	56.1503	152.365	150.968	-46.6441	-9.38009	-4.7832	2.68051	0	0
2013-06-28/15:06:02	d	2013-06-28/15:05:47	2013-06-28/15:06:16	0.09539	0.82097	0.56295	12.9543	6.45199	28.1927	11.1601	-6.10192	-7.82551	1.93363	0	0
2013-06-29/00:11:36	d	2013-06-29/00:11:35	2013-06-29/00:11:44	0.91534	0.30917	0.25802	28.3463	333.427	875.14	-637.998	-6.05493	-0.420977	1.64367	0	0
2013-06-29/03:22:07	d	2013-06-29/03:22:06	2013-06-29/03:22:21	0.72377	-0.50484	-0.47042	30.8427	10.0459	-28.1265	5.03425	-8.84042	-3.38672	2.05511	0	0
2013-06-29/08:11:31	d	2013-06-29/08:11:16	2013-06-29/08:11:45	0.51201	-0.84613	0.14804	11.1972	5.76518	-5.54875	-19.1812	-9.33681	-6.21241	3.0801	0	0
2013-06-29/09:16:52	e	2013-06-29/09:16:37	2013-06-29/09:17:06	-0.53289	0.84481	0.04821	12.7567	-12.732	39.768	-42.9173	-9.38135	-5.22259	3.15221	0	0
2013-06-29/15:42:28	e	2013-06-29/15:42:13	2013-06-29/15:42:42	0.34804	-0.81033	-0.47141	7.20089	54.5001	-6.49649	2.80098	-7.10614	-8.00518	1.84555	0	0
2013-06-29/19:31:50	a	2013-06-29/19:31:45	2013-06-29/19:32:00	0.57424	-0.74708	0.33485	9.78024				-8.08163	-8.05871	-0.127999	0	0
2013-06-29/19:56:40	a	2013-06-29/19:56:31	2013-06-29/19:56:44	0.72853	-0.68166	0.06775	15.1621	17.3728	-16.987	-57.1782	-7.8454	-8.1193	-0.33894	0	0
2013-06-29/20:47:20	a	2013-06-29/20:47:16	2013-06-29/20:47:33	-0.55564	0.47804	0.68025	16.6741	-20.9906	20.5216	-22.4181	-7.30512	-8.1728	-0.719432	0	0
2013-06-30/02:39:32	e	2013-06-30/02:39:31	2013-06-30/02:39:39	-0.49051	-0.84268	0.22202	1.3284	621.989	-498.75	-247.594	-6.67491	-0.941172	1.81743	0	0
2013-06-30/03:11:45	e	2013-06-30/03:11:44	2013-06-30/03:11:53	0.63876	-0.72527	-0.25685	3.89988	38.1881	-3.59529	-25.666	-7.25629	-1.46512	1.91449	0	0
2013-06-30/04:17:08	d	2013-06-30/04:16:54	2013-06-30/04:17:12	0.89397	-0.33897	-0.29313	28.1115	123.423	-54.3351	-36.105	-9.52745	-4.7968	2.24016	0	0
2013-06-30/04:20:34	e	2013-06-30/04:20:27	2013-06-30/04:20:48	-0.18681	0.9407	-0.28316	6.45807	6.3201	94.9232	-42.3612	-8.21466	-2.50934	2.13327	0	0
2013-06-30/04:41:07	e	2013-06-30/04:41:06	2013-06-30/04:41:16	0.82348	-0.30807	-0.47642	9.94054	5.08322	-24.5722	15.728	-8.4402	-2.8036	2.2057	0	0
2013-07-05/04:28:10	a	2013-07-05/04:28:05	2013-07-05/04:28:19	0.30931	-0.94409	-0.11411	12.7231	49.3304	-12.8064	-45.3311	-8.75698	-2.48628	1.8176	0	0
2013-07-05/05:02:31	e	2013-07-05/05:02:16	2013-07-05/05:02:36	-0.88975	0.41146	0.1976	29.6186	-2.31302	-7.49788	21.3741	-9.59453	-6.25653	2.20987	0	0
2013-07-05/07:41:51	e	2013-07-05/07:41:36	2013-07-05/07:42:01	-0.624	0.72211	-0.29862	16.8702	-13.0892	18.6928	-2.98893	-8.51041	-6.96583	2.62789	0	0
2013-07-05/21:50:41	d	2013-07-05/21:50:36	2013-07-05/21:50:50	0.5118	0.76135	0.39801	50.8662	8.84069	20.6356	3.02053	-9.97409	-4.50473	1.66982	0	0
2013-07-05/21:58:20	e	2013-07-05/21:58:19	2013-07-05/21:58:33	0.87093	0.43104	0.23598	76.3567	125.915	74.2538	8.42531	-8.73671	-2.47314	1.83187	0	0
2013-07-05/22:15:56	e	2013-07-05/22:15:53	2013-07-05/22:16:00	0.12768	-0.98682	0.09939	0.46225	22.4498	-29.819	8.50991	-8.91361	-2.71999	1.81212	0	0
2013-07-05/22:23:59	e	2013-07-05/22:23:49	2013-07-05/22:24:11	0.89657	0.37539	0.23505	6.30895	8.80121	5.27853	1.40831	-8.99108	-2.83372	1.80233	0	0
2013-07-06/01:01:52	d	2013-07-06/01:01:51	2013-07-06/01:01:55	0.84875	0.37807	0.3697	38.253	114.893	92.8524	9.09838	-9.75813	-6.24442	1.38786	0	0
2013-07-06/01:02:25	e	2013-07-06/01:02:10	2013-07-06/01:02:33	0.51096	0.83478	-0.20509	35.2149	39.6356	55.7711	-15.1715	-9.87422	-4.77631	1.67442	0	0
2013-07-06/02:38:39	a	2013-07-06/02:38:38	2013-07-06/02:38:46	0.9337	0.19386	-0.30104	15.2132	231.327	17.6322	-20.6244	-8.28128	-1.87188	1.65492	0	0
2013-07-06/02:46:57	a	2013-07-06/02:46:56	2013-07-06/02:47:05	0.8361	0.47644	-0.27191	10.218	71.7331	-9.03022	25.6555	-8.38791	-1.98361	1.66129	0	0
2013-07-06/04:51:44	e	2013-07-06/04:51:43	2013-07-06/04:51:56	-0.68196	-0.71834	-0.13758	22.2018	94.5804	-201.427	33.5471	-9.39332	-6.54983	2.06293	0	0
2013-07-06/07:26:57	a	2013-07-06/07:26:55	2013-07-06/07:27:04	0.7366	-0.33688	-0.58646	16.5523	97.3765	-68.1867	-43.7955	-9.97607	-5.12293	2.24579	0	0
2013-07-06/08:37:21	e	2013-07-06/08:37:06	2013-07-06/08:37:35	-0.64689	0.24861	0.72092	16.7609	-1298.76	2049.85	-1203.46	-7.19348	-7.10172	2.47675	0	0
2013-07-06/14:44:21	a	2013-07-06/14:44:20	2013-07-06/14:44:28	0.70915	-0.47506	0.52098	8.69856	11.7239	-2.26024	25.3822	-6.57758	-7.34998	1.2797	0	0
2013-07-06/19:33:29	d	2013-07-06/19:33:14	2013-07-06/19:33:36	-0.51095	0.82446	-0.24328	12.3517	1.23088	36.4313	62.5534	-9.75711	-3.45022	2.00651	0	0
2013-07-06/22:22:51	d	2013-07-06/22:22:50	2013-07-06/22:23:02	0.5031	-0.73289	0.45799	23.123	7.49773	25.4459	58.1601	-10.0988	-5.39056	1.47118	0	0
2013-07-07/00:12:07	d	2013-07-07/00:12:04	2013-07-07/00:12:21	0.4783	-0.83314	-0.27768	3.59298	29.7496	4.56404	5.70232	-9.75055	-6.26965	1.26174	0	0
2013-07-07/00:50:08	d	2013-07-07/00:50:05	2013-07-07/00:50:20	0.94467	-0.10337	0.31132	13.6835	6.38659	29.0607	26.8622	-9.53398	-6.50497	1.23895	0	0
2013-07-07/01:46:50	e	2013-07-07/01:46:44	2013-07-07/01:46:58	0.98318	-0.14808	0.10693	21.7924	129.006	-24.7522	-13.7314	-9.94873	-5.72206	1.5714	0	0
2013-07-07/02:09:42	d	2013-07-07/02:09:39	2013-07-07/02:09:49	0.98211	-0.118	0.14674	13.2406	40.6921	-17.3228	-6.27729	-8.92865	-6.87778	1.27155	0	0
2013-07-07/03:26:58	e	2013-07-07/03:26:50	2013-07-07/03:27:04	0.93064	0.345	-0.12203	13.5789	95.0631	19.7443	-16.3578	-9.5806	-6.41531	1.71687	0	0
2013-07-08/11:26:38	a	2013-07-08/11:26:24	2013-07-08/11:26:47	0.86341	-0.48751	-0.12984	15.0158	15.1888	-20.9738	1.78061	-7.65956	-7.0039	2.07801	0	0
2013-07-12/05:45:52	a	2013-07-12/05:45:48	2013-07-12/05:46:01	0.91187	0.40923	0.03209	12.4111	66.9255	-13.6685	19.9783	-8.85828	-6.59129	1.29898	0	0
2013-07-12/21:54:23	d	2013-07-12/21:54:21	2013-07-12/21:54:36	0.67924	-0.47603	0.55859	35.4249	107.578	193.542	196.465	-7.67897	-6.63748	0.542367	0	0
2013-07-12/22:00:38	d	2013-07-12/22:00:37	2013-07-12/22:00:47	0.77647	-0.31903	0.54342	23.2481	-0.12288	29.1474	38.9949	-7.5916	-6.64149	0.513943	0	0
2013-07-13/18:40:43	d	2013-07-13/18:40:38	2013-07-13/18:40:51	0.85391	-0.48975	-0.176	20.5967	47.0093	0.90401	44.7877	-9.27125	-6.05544	1.59624	0	0
2013-07-13/18:52:42	d	2013-07-13/18:52:38	2013-07-13/18:52:55	0.82641	-0.49077	-0.27605	16.9665	102.043	-13.9556	90.9407	-9.15322	-6.12478	1.50696	0	0
2013-07-14/01:05:18	e	2013-07-14/01:05:03	2013-07-14/01:05:25	0.94234	-0.2015	0.2672	15.7323	723.691	-276.851	-160.56	-6.53329	-6.64542	0.253457	0	0
2013-07-14/06:23:28	d	2013-07-14/06:23:23	2013-07-14/06:23:33	0.3744	0.50805	-0.7757	14.094	60.7336	114.347	-95.7475	-6.67941	1.08235	1.54823	0	0
2013-07-14/06:47:20	d	2013-07-14/06:47:11	2013-07-14/06:47:34	-0.05716	-0.69159	-0.72002	26.3694	-15.6822	-97.4492	-8.45136	-7.21302	0.823974	1.67526	0	0
2013-07-14/12:02:40	d	2013-07-14/12:02:39	2013-07-14/12:02:47	0.491	0.73755	0.46362	8.19558	-11.0204	120.422	34.002	-10.5284	-2.59093	2.96478	0	0
2013-07-14/14:51:26	d	2013-07-14/14:51:16	2013-07-14/14:51:39	0.73601	-0.65905	0.15474	12.1196	56.6432	-17.6967	35.0725	-10.4213	-4.40597	2.86114	0	0
2013-07-14/17:52:16	e	2013-07-14/17:52:01	2013-07-14/17:52:30	0.56583	-0.82102	0.07589	11.7419	1156.76	-1882.04	-53.6738	-10.3509	-5.00411	2.02005	0	0
2013-07-14/21:54:21	e	2013-07-14/21:54:15	2013-07-14/21:54:35	0.65486	-0.74777	0.10957	18.0516	498.264	-424.726	413.332	-8.43763	-6.51931	0.555115	0	0
2013-07-14/22:21:36	a	2013-07-14/22:21:26	2013-07-14/22:21:50	0.44961	-0.88615	-0.11218	10.7159	33.3712	-15.4924	27.6877	-10.556	-4.84593	0.726423	0	0
2013-07-15/00:10:22	a	2013-07-15/00:10:09	2013-07-15/00:10:28	-0.13902	0.69629	0.70417	15.725	63.8937	106.85	235.89	-10.1617	-5.66701	0.446068	0	0
2013-07-15/08:05:38	e	2013-07-15/08:05:37	2013-07-15/08:05:43	-0.6416	-0.51015	0.5728	4.03337	1579.25	-4291.77	1769.53	-6.18676	1.31769	1.39261	0	0
2013-07-15/09:47:58	d	2013-07-15/09:47:52	2013-07-15/09:48:03	0.13355	-0.72538	-0.67527	28.7213	12.4634	-124.96	-12.5834	-10.2966	-1.75726	2.73146	0	0
2013-07-15/09:48:05	e	2013-07-15/09:47:50	2013-07-15/09:48:08	-0.27319	0.80498	-0.52666	24.1803	-574.026	723.752	-607.151	-8.29442	0.164411	1.99038	0	0
2013-07-16/10:41:31	e	2013-07-16/10:41:16	2013-07-16/10:41:39	0.94799	-0.19133	0.25437	10.9014	912.147	-478.596	424.834	-9.79082	-1.12306	2.48599	0	0
2013-07-16/10:52:07	d	2013-07-16/10:52:02	2013-07-16/10:52:10	0.95267	0.22599	-0.20333	6.21893	57.9781	-22.0297	-10.999	-10.7237	-2.94223	3.03168	0	0
2013-07-16/11:38:28	e	2013-07-16/11:38:23	2013-07-16/11:38:31	-0.24291	-0.96223	0.12291	8.07064	-641.514	-785.504	67.6906	-10.2136	-1.76645	2.67231	0	0
2013-09-30/01:20:48	e	2013-09-30/01:20:47	2013-09-30/01:20:56	0.4481	0.87452	-0.18555	86.1666	271.838	150.671	100.166	-9.67193	4.91486	-1.15399	0	0
2013-09-30/01:21:26	d	2013-09-30/01:21:23	2013-09-30/01:21:31	0.88362	-0.26384	-0.38679	31.4403	-9.6347	-80.9182	-8.43861	-7.90434	1.93907	-0.701233	0	0
2013-09-30/02:23:58	a	2013-09-30/02:23:57	2013-09-30/02:24:09	0.6349	0.24519	0.73266	39.5704	47.7218	9.39878	60.0127	-8.83946	7.18386	-2.16714	0	0
2013-10-01/19:51:33	d	2013-10-01/19:51:27	2013-10-01/19:51:41	0.64352	0.65383	0.39798	26.7437	10.365	-76.7941	130.11	-9.19601	4.76004	-0.930986	0	0
2013-10-02/02:24:55	e	2013-10-02/02:24:40	2013-10-02/02:25:01	0.40599	-0.91384	0.0081	2.2062	-58.2458	-43.8942	-10.8329	-8.20392	2.29614	-1.15025	1	1	59	5	33.008	39.0782	1.24879	1.51549
2013-10-02/16:41:12	e	2013-10-02/16:41:09	2013-10-02/16:41:19	-0.65496	-0.72514	-0.21257	31.1874				-8.26683	7.70054	-2.1248	1	1	69	5	34.8509	39.9701	0.0244068	23.9759
2013-10-02/22:49:41	a	2013-10-02/22:49:38	2013-10-02/22:49:55	-0.48582	-0.78904	-0.37602	19.051	-611.507	-1996.33	1066.52	-8.43291	7.72965	-1.70455	1	1	85	4	20.808	29.5951	0.66607	1.09875
2013-10-02/22:58:22	a	2013-10-02/22:58:08	2013-10-02/22:58:31	-0.76667	-0.62231	0.15793	24.6616	-88.7141	-61.585	-11.0854	-8.50413	7.68404	-1.72219	1	1	41	5	21.0108	25.6422	0.442631	0.844821
2013-10-02/23:18:05	e	2013-10-02/23:18:04	2013-10-02/23:18:11	0.72951	-0.67185	0.1282	7.29084	155.889	-69.7854	22.0571	-9.14904	4.24533	-1.0745	1	1	41	5	21.0108	25.6422	0.442631	0.844821
2013-10-09/01:55:44	d	2013-10-09/01:55:38	2013-10-09/01:55:58	-0.06494	0.93219	-0.35609	45.6293	-12.1072	4.74495	-4.2463	-7.53728	8.47013	-1.1726	0	0
2013-10-09/10:17:18	e	2013-10-09/10:17:03	2013-10-09/10:17:28	0.43946	0.8516	-0.28574	9.32053	13.2647	17.5767	63.8527	-8.43696	6.91439	-3.65697	0	0
2013-10-09/16:20:13	a	2013-10-09/16:19:58	2013-10-09/16:20:25	-0.35805	-0.78309	-0.5085	10.1634	-34.0026	-220.083	45.7787	-8.27452	7.32761	-3.39712	0	0
2013-10-09/16:40:36	a	2013-10-09/16:40:29	2013-10-09/16:40:49	0.35622	0.69723	-0.62207	20.6673	273.551	421.353	-20.8712	-8.37791	7.22577	-3.28502	0	0
2013-10-09/16:43:30	e	2013-10-09/16:43:15	2013-10-09/16:43:43	0.33901	0.93996	0.03942	11.1379	48.3135	10.3348	64.369	-7.42405	2.38028	-1.54175	0	0
2013-10-10/01:19:32	d	2013-10-10/01:19:28	2013-10-10/01:19:46	-0.19124	-0.97081	0.14476	41.0166	137.684	-219.911	-113.729	-7.91624	8.17606	-1.08863	0	0
2013-10-10/09:25:56	e	2013-10-10/09:25:47	2013-10-10/09:26:10	0.20977	0.94536	-0.24959	18.3413	85.9203	552.481	-315.823	-8.48155	6.74538	-3.59943	0	0
2013-10-11/06:01:26	d	2013-10-11/06:01:11	2013-10-11/06:01:40	-0.51441	-0.82762	-0.22456	0.64589	61.1865	-54.3364	-4.02839	-7.49682	3.08564	-1.65529	0	0
2014-08-27/09:55:01	d	2014-08-27/09:54:46	2014-08-27/09:55:15	-0.23369	-0.76396	0.60145	8.34379	-4.31326	-36.7437	-4.18186	-6.57276	-0.475521	1.36312	1	1	67	5	11.5319	38.872	0.760732	23.2331
2014-08-27/10:16:14	d	2014-08-27/10:16:07	2014-08-27/10:16:26	-0.05687	-0.91429	-0.40104	12.7925	6.33519	-2.6158	-19.504	-6.98778	-0.81926	1.55467	1	1	85	5	20.8293	31.5473	0.206271	0.60462
2014-08-27/11:52:09	d	2014-08-27/11:51:59	2014-08-27/11:52:23	-0.18169	0.92987	-0.31988	14.9283	-38.4804	38.2862	46.5648	-8.37838	-2.33475	2.29828	1	1	44	5	30.9068	38.3854	1.16277	1.33936
2014-08-27/12:18:26	d	2014-08-27/12:18:20	2014-08-27/12:18:39	0.43833	-0.6223	-0.64855	23.5984	11.6834	-17.9814	-8.7132	-8.64267	-2.73088	2.4553	1	1	49	5	34.3847	38.9663	0.07416	0.34272
2014-08-27/12:58:54	d	2014-08-27/12:58:44	2014-08-27/12:58:58	-0.44574	0.80408	-0.39341	9.55061	-14.4522	28.1559	-10.4238	-8.97462	-3.33024	2.65334	1	1	71	5	29.3093	39.3912	0.0244068	23.9753
2014-08-27/14:31:56	d	2014-08-27/14:31:53	2014-08-27/14:32:04	0.5898	-0.79176	-0.15888	7.9044	56.6822	-36.5567	-61.8695	-9.44892	-4.67523	2.88768	1	1	68	5	33.3343	39.4361	23.7098	23.9756
2014-08-27/15:06:19	d	2014-08-27/15:06:11	2014-08-27/15:06:32	0.71044	-0.61477	-0.34255	12.8944	41.2308	-22.1869	-37.9743	-9.53413	-5.15917	2.89002	1	1	64	5	10.6948	14.8901	0.065288	23.9324
2014-08-28/12:28:13	e	2014-08-28/12:27:58	2014-08-28/12:28:27	0.77426	-0.57936	-0.25469	19.081	47.6543	-22.2151	-26.9105	-9.45072	-4.69824	2.86687	0	0
2014-09-15/17:39:48	d	2014-09-15/17:39:45	2014-09-15/17:40:01	0.87992	-0.15216	-0.45011	61.7622	92.8119	-34.2306	-35.5982	-10.8873	-5.01585	1.56543	0	0
2014-09-16/09:45:29	e	2014-09-16/09:45:24	2014-09-16/09:45:43	0.36595	0.92213	-0.12551	13.335	60.8942	117.25	-36.423	-9.87226	-1.33176	1.12453	0	0
2015-10-07/06:15:54	a	2015-10-07/06:15:39	2015-10-07/06:16:08	-0.57698	0.71164	-0.40082	6.2767	-7.18932	8.90819	-1.07448	-7.33536	-5.0078	1.70102	0	0
2015-10-07/08:20:42	d	2015-10-07/08:20:33	2015-10-07/08:20:56	0.63263	-0.45668	-0.62547	10.8436	60.8986	-42.059	-23.6748	-7.62364	-6.78942	1.39625	0	0
2015-10-07/09:28:43	e	2015-10-07/09:28:35	2015-10-07/09:28:57	0.56838	-0.69707	-0.43708	17.5945	23.269	-25.4364	59.2508	-7.52509	-7.57444	2.05822	0	0
2015-10-08/05:34:35	e	2015-10-08/05:34:26	2015-10-08/05:34:46	-0.39365	0.89144	0.22442	6.07277	-46.7481	140.049	20.0649	-6.63146	-3.64922	0.627025	0	0
2015-11-07/02:42:33	e	2015-11-07/02:42:32	2015-11-07/02:42:47	-0.04541	0.92405	0.37956	11.595	0.70204	0.272	0.17676	-5.98151	0.460001	-0.763834	0	0
2015-11-07/04:46:42	d	2015-11-07/04:46:30	2015-11-07/04:46:56	0.46349	-0.86802	-0.17812	11.3256	6.09581	-11.5896	-0.19497	-8.63639	-1.67467	-1.48842	0	0
2015-11-07/04:49:56	a	2015-11-07/04:49:50	2015-11-07/04:50:10	-0.465	0.87046	0.16151	8.67276	-2.29354	-1.09308	8.35366	-9.23946	-1.99048	-0.551562	0	0
2015-11-07/06:39:15	a	2015-11-07/06:39:02	2015-11-07/06:39:29	-0.36106	0.88213	0.30247	8.57375	-8.34582	22.7356	-3.16239	-10.1924	-3.4754	-0.344176	0	0
2015-11-07/16:07:11	d	2015-11-07/16:06:56	2015-11-07/16:07:25	0.80234	-0.57805	-0.1487	20.8066	216.957	-49.2837	125.609	-7.91804	-7.63503	-1.52219	0	0
2015-11-09/12:24:45	a	2015-11-09/12:24:30	2015-11-09/12:24:56	0.6644	-0.74667	-0.03253	11.7269	47.2948	33.5495	-82.0844	-10.1354	-6.49081	0.0436684	0	0
2015-11-09/12:25:03	e	2015-11-09/12:24:48	2015-11-09/12:25:12	0.64839	-0.7586	0.06425	14.9943	82.1733	30.495	-65.8967	-10.0855	-6.64358	-0.684879	0	0
2015-11-09/12:25:12	d	2015-11-09/12:25:00	2015-11-09/12:25:19	0.61715	-0.78002	0.10342	8.57977	101.374	67.4548	-45.9564	-10.0175	-6.66774	-1.11972	0	0
2015-12-18/15:09:21	a	2015-12-18/15:09:10	2015-12-18/15:09:29	0.03277	0.57905	0.81464	27.8714	78.1459	51.3174	129.551	-9.18005	-2.08064	-2.86298	0	0
2015-12-19/11:11:18	d	2015-12-19/11:11:14	2015-12-19/11:11:24	0.46862	-0.64621	0.60234	36.0117	119.894	-390.462	37.9095	-11.1733	-0.364282	-4.23471	0	0
2015-12-20/01:27:56	d	2015-12-20/01:27:41	2015-12-20/01:28:06	0.45143	0.59696	-0.66321	47.2258	0.00996	131.368	15.367	-6.54146	4.57633	-1.3482	0	0
2015-12-20/02:41:15	a	2015-12-20/02:41:14	2015-12-20/02:41:23	0.77357	0.47299	-0.42174	18.7587	75.4878	35.3162	-38.3228	-8.73176	4.31037	-1.32334	0	0
2015-12-20/06:30:37	a	2015-12-20/06:30:24	2015-12-20/06:30:43	0.28161	-0.87904	-0.38468	20.608	-25.5016	-48.5791	10.7105	-11.126	2.5589	-2.97009	0	0
2015-12-20/07:00:51	e	2015-12-20/07:00:36	2015-12-20/07:01:05	0.66644	-0.72384	0.17866	26.793	124.999	-153.419	13.2918	-10.8424	2.25125	-3.67466	0	0
2015-12-20/08:17:38	a	2015-12-20/08:17:32	2015-12-20/08:17:48	0.88398	0.27163	-0.38053	31.8343	613.158	-409.836	-928.987	-11.5421	1.48788	-3.29632	0	0
2015-12-20/13:07:32	a	2015-12-20/13:07:21	2015-12-20/13:07:45	0.08342	0.96103	0.26357	10.6568	13.6475	19.2109	26.963	-10.5637	-1.01187	-3.13706	0	0
2015-12-21/03:46:27	d	2015-12-21/03:46:12	2015-12-21/03:46:41	0.20929	0.59428	0.77655	13.4829	112.8	113.51	-61.9387	-8.92965	4.18947	-2.76722	0	0
2015-12-21/09:23:13	a	2015-12-21/09:23:12	2015-12-21/09:23:25	0.97906	0.20001	0.03785	14.6559	45.9071	-21.866	-32.8181	-11.5661	1.01569	-3.39574	0	0
2015-12-21/12:36:50	d	2015-12-21/12:36:45	2015-12-21/12:37:03	0.36509	-0.92225	-0.12712	15.5421	11.4501	-19.6874	-43.8779	-10.7405	-0.674173	-4.12562	0	0
2015-12-21/16:46:02	e	2015-12-21/16:45:49	2015-12-21/16:46:16	0.3559	-0.9207	0.16016	9.06937	13.7438	-23.4744	-121.421	-8.25652	-2.1371	-3.16252	0	0
2015-12-22/05:58:50	d	2015-12-22/05:58:36	2015-12-22/05:59:01	0.43766	0.87821	0.19289	17.5214	83.564	100.366	-43.3715	-10.3256	3.20389	-3.82609	0	0
2015-12-22/05:58:59	e	2015-12-22/05:58:44	2015-12-22/05:59:11	-0.1568	-0.91486	-0.37209	13.778	-6.09519	-170.778	-115.658	-10.3216	3.19486	-3.38222	0	0
2015-12-30/09:03:52	d	2015-12-30/09:03:51	2015-12-30/09:04:00	0.61014	0.68348	0.40073	34.5284	209.227	320.104	41.7383	-10.9091	2.64281	-4.54888	0	0
2015-12-30/09:03:56	e	2015-12-30/09:03:54	2015-12-30/09:04:02	0.70526	0.49189	0.51055	29.7754	212.168	209.49	99.6895	-11.0509	2.70523	-4.14671	0	0
2015-12-30/09:19:45	d	2015-12-30/09:19:44	2015-12-30/09:19:52	0.74119	0.4774	0.47194	39.2077	171.204	152.737	61.8484	-10.9301	2.48476	-4.56296	0	0
2015-12-30/09:19:45	e	2015-12-30/09:19:44	2015-12-30/09:19:55	0.79918	0.51654	0.30738	23.3088	123.318	61.8719	48.0874	-11.082	2.55141	-4.16662	0	0
2015-12-30/09:19:46	a	2015-12-30/09:19:41	2015-12-30/09:19:51	0.99365	0.10819	0.03093	9.60674	32.9673	69.5277	-3.36987	-11.2139	2.55547	-3.60308	0	0
2015-12-30/09:25:31	e	2015-12-30/09:25:19	2015-12-30/09:25:39	0.07457	-0.99663	-0.03418	7.17912	-46.2479	-27.1575	-22.9038	-11.0913	2.49412	-4.1723	0	0
2015-12-31/06:07:28	d	2015-12-31/06:07:24	2015-12-31/06:07:38	0.28017	0.94882	0.14577	38.6315	168.85	357.028	259.168	-10.0641	4.56887	-3.8294	0	0
2015-12-31/06:07:28	e	2015-12-31/06:07:26	2015-12-31/06:07:37	0.40783	0.88874	0.20932	55.7266	882.208	132.879	248.119	-10.0853	4.55375	-3.386	0	0
2015-12-31/06:07:29	a	2015-12-31/06:07:28	2015-12-31/06:07:34	0.67295	0.69872	-0.24273	73.5354	220.367	476.859	-48.5391	-10.562	4.58083	-2.85126	0	0
2015-12-31/09:43:51	e	2015-12-31/09:43:40	2015-12-31/09:44:05	0.26506	-0.92703	0.26525	20.0701	-2.1834	-61.0511	-17.5909	-11.0683	2.49393	-4.19112	0	0
2015-12-31/14:27:41	a	2015-12-31/14:27:26	2015-12-31/14:27:52	0.13063	-0.58094	0.80339	18.329				-9.27084	-0.0878493	-3.13929	0	0
